# Supplementary material for: Alternative exon usage in TRIM21 determines the antigenicity of Ro52/TRIM21 in systemic lupus erythematosus
Source: JCI Insight. 2022 Oct 10;7(19):e163795. doi: 10.1172/jci.insight.163795 (PMC9675474; doi:10.1172/jci.insight.163795)
Supplement: Supplemental data set 1 [file jciinsight-7-163795-s265.xlsx]

## Sheet: Three_way_analysis
Gene.Symbol	gCT_vs_Nt_LFC	gCT_vs_Nt_pvalue	Nt_vs_Ex4_LFC	Nt_vs_Ex4_pvalue	Ex4_vs_gCT_LFC	Ex4_vs_gCT_pvalue	gCT_vs_Nt_adj.pvalue	Nt_vs_Ex4_adj.pvalue	Ex4_vs_gCT_adj.pvalue	Overall_pvalue
MARCHF5	0.320225	0.0824862	-0.395659	0.0144383	0.0754336	0.49377	0.168357	0.0341049	0.659771	0.0465358
SEPT1	0.146972	0.482543	0.1641	0.369654	-0.311072	0.0139035	0.650203	0.544548	0.0329004	0.0396405
SEPT6	0.288216	0.0995772	0.0344858	0.820914	-0.322701	0.00230748	0.198162	0.897187	0.00569137	0.00922673
SEPT9	-0.0194261	0.900539	0.231183	0.0898761	-0.211757	0.0240618	0.947002	0.181188	0.0553084	0.0277317
ABI2	-0.0613175	0.762961	0.320567	0.0722848	-0.259249	0.0345436	0.861854	0.150157	0.0773135	0.0320617
ACD	0.208015	0.238941	0.0728327	0.636413	-0.280847	0.00850308	0.398069	0.774104	0.0204908	0.03154
ACOT9	0.33494	0.0712013	-0.396796	0.0147746	0.0618566	0.577028	0.148224	0.0348683	0.729124	0.0476431
ACPP	-0.410149	0.0192911	0.173172	0.255454	0.236978	0.0241167	0.044956	0.41901	0.0554249	0.0307213
ACTN4	-0.379798	0.0145577	0.308539	0.0229421	0.0712583	0.441418	0.0343829	0.0529213	0.613431	0.0457855
ACTR10	0.395634	0.00843718	-0.445586	0.000736564	0.0499527	0.575862	0.0203406	0.00183185	0.728303	0.00339714
ACTR1A	-0.303374	0.00648956	0.166645	0.0851168	0.136728	0.0399603	0.0157552	0.172927	0.0884064	0.0179299
ADAM33	-0.382678	0.00896273	0.319727	0.0123703	0.0629513	0.469753	0.0215567	0.0293931	0.639657	0.0299454
ADARB1	0.217624	0.368185	0.142745	0.49906	-0.360369	0.013623	0.542932	0.663849	0.0322597	0.042971
ADI1	0.127366	0.480482	0.136897	0.385531	-0.264263	0.0153828	0.648607	0.560704	0.0362218	0.0443985
AFF1	0.31986	0.00235344	-0.36709	7.45654e-05	0.0472299	0.448717	0.00580292	0.00018632	0.620538	0.000298082
AK3	0.424609	0.0240612	-0.187077	0.252784	-0.237533	0.0351873	0.0553084	0.415665	0.0786524	0.0423381
AKAP13	-0.0548396	0.723307	-0.177831	0.189726	0.232671	0.0129791	0.836739	0.334234	0.0307936	0.0254641
AKAP8	0.19517	0.253164	0.0825539	0.579569	-0.277724	0.0071514	0.416077	0.730991	0.0173207	0.0252336
AKAP8L	-0.475898	0.00091508	0.263682	0.0339087	0.212216	0.013099	0.00227354	0.0760338	0.031054	0.0032443
AKNA	-0.132463	0.356943	0.276377	0.0286274	-0.143913	0.0960269	0.532082	0.0650746	0.191943	0.0318589
AKR1B1	0.143002	0.419272	0.130881	0.397492	-0.273882	0.0104993	0.59275	0.572255	0.0251185	0.0318423
ALDH1B1	-0.396573	0.000315891	0.270528	0.00463432	0.126045	0.0532886	0.000787943	0.011323	0.114664	0.00219396
ALDH3B1	-0.246894	0.135781	0.00408047	0.977419	0.242813	0.0149357	0.256177	0.988764	0.0352255	0.0497307
ALG5	0.420244	0.0171263	-0.12879	0.399849	-0.291454	0.00596373	0.0401466	0.57459	0.014498	0.0119937
ALG6	0.550813	0.000781568	-0.42435	0.00295678	-0.126464	0.192724	0.00194329	0.00726941	0.338272	0.00335091
ALMS1	-0.421579	0.00113795	0.271119	0.0159159	0.15046	0.0507051	0.00282461	0.0374218	0.109669	0.00538506
AMZ2	0.314545	0.0340825	-0.114455	0.375065	-0.20009	0.0247111	0.0763849	0.549829	0.0567181	0.0428815
ANAPC13	0.481343	0.00194642	-0.296206	0.0280573	-0.185137	0.0453009	0.00480859	0.0638755	0.0991292	0.00728943
ANAPC7	0.357511	0.00895527	-0.192673	0.104905	-0.164838	0.0437189	0.02154	0.206992	0.0959804	0.0243083
ANKRD17	-0.363567	0.0303285	0.133225	0.361167	0.230341	0.022245	0.0686097	0.536267	0.0514033	0.0372927
AP3D1	-0.316124	0.102834	0.032855	0.84559	0.283269	0.0152386	0.203543	0.91303	0.0358993	0.0467399
AP3M1	0.386152	0.00784111	-0.355096	0.00517469	-0.0310558	0.718959	0.0189484	0.0126123	0.833731	0.0166283
APBB2	-0.458653	0.00192669	0.278641	0.0299358	0.180012	0.0409237	0.00476102	0.0678063	0.090392	0.00827271
APOA1BP	0.192185	0.412027	0.174937	0.392729	-0.367122	0.00954979	0.58624	0.567601	0.0229159	0.0308173
APPL1	0.592788	0.00556857	-0.387759	0.0370683	-0.205029	0.10749	0.0135556	0.082472	0.211181	0.021713
ARAP1	-0.244042	0.191916	0.374871	0.0223851	-0.130829	0.243243	0.337195	0.0517145	0.403526	0.0490463
ARHGEF1	-0.45312	0.0126107	0.313024	0.0478451	0.140096	0.195734	0.0299445	0.104152	0.342421	0.0444017
ARID4A	0.618054	0.0144102	-0.484665	0.027822	-0.133389	0.375282	0.0340405	0.063387	0.549984	0.0452183
ARIH2	0.250467	0.0554862	0.00924739	0.935179	-0.259714	0.0010397	0.118929	0.966374	0.00258204	0.00495907
ARL4A	0.49483	0.0768045	-0.693652	0.00478543	0.198821	0.234766	0.158346	0.0116836	0.392775	0.0127408
ARL6IP4	-0.403205	0.00761327	0.258644	0.0490497	0.144561	0.108479	0.0184146	0.106483	0.212861	0.027457
ARL8B	0.363441	0.008794	-0.370204	0.00232691	0.00676322	0.934617	0.0211701	0.00573824	0.966145	0.00928701
ARPC5	0.152194	0.156121	-0.251133	0.0077977	0.0989389	0.124416	0.286399	0.018847	0.238459	0.012402
ARV1	0.0929847	0.565756	0.139987	0.322732	-0.232971	0.0172153	0.720408	0.495174	0.0403409	0.0468604
ASPH	0.190976	0.506394	-0.507789	0.0441512	0.316813	0.0671407	0.670485	0.0968267	0.140759	0.0375358
ATE1	0.286668	0.107294	0.00127565	0.993432	-0.287944	0.00734918	0.210942	0.996965	0.0177867	0.0268268
ATF7	-0.145815	0.247492	0.25044	0.0236866	-0.104625	0.166834	0.409106	0.0545121	0.301653	0.0453576
ATF7IP	-0.489094	0.000152631	0.315171	0.00484154	0.173923	0.0230255	0.000381145	0.0118162	0.0530908	0.000690193
ATG3	0.290114	0.0939922	-0.413782	0.00657819	0.123668	0.233078	0.188359	0.0159664	0.390692	0.0166854
ATM	0.217854	0.180676	0.0319882	0.821571	-0.249842	0.0109666	0.32167	0.897584	0.0262082	0.0385106
ATP11C	0.505726	0.00383626	-0.281293	0.0638724	-0.224433	0.0315474	0.00940025	0.134681	0.0711606	0.0119163
ATP5D	-0.324971	0.0684781	0.422876	0.00694734	-0.0979052	0.358528	0.143194	0.0168377	0.533776	0.0216798
ATP6V0A2	0.257773	0.250416	0.0832492	0.670445	-0.341022	0.0117945	0.412841	0.798431	0.0280937	0.0404952
ATP6V0E1	0.131914	0.084995	-0.198002	0.00331365	0.0660876	0.149739	0.172732	0.00813571	0.277259	0.00471175
ATP6V0E2	0.368485	0.0818446	0.0485125	0.792341	-0.416997	0.00115313	0.167256	0.880113	0.00286176	0.0048326
ATP6V1D	0.273222	0.0499981	-0.302025	0.0134154	0.0288029	0.729181	0.108328	0.0317851	0.840939	0.0462138
ATP8B3	-0.47929	0.00538522	0.312728	0.0367926	0.166563	0.104457	0.0131149	0.0818998	0.206251	0.0200161
ATXN1L	0.539686	0.010323	-0.38021	0.0380179	-0.159476	0.203352	0.0247102	0.084457	0.35288	0.0365307
ATXN7L1	0.601319	0.00158518	-0.336174	0.0416292	-0.265145	0.0194767	0.00392444	0.0918073	0.0453725	0.00466627
AUP1	-0.310161	0.0088825	0.327195	0.00165135	-0.017034	0.808954	0.0213753	0.00408648	0.889771	0.00673832
AVIL	-0.347599	0.0266599	0.125164	0.358325	0.222435	0.0181415	0.0609034	0.533574	0.0424037	0.0314599
AZI2	0.29493	0.14644	-0.536201	0.00274804	0.241271	0.0481518	0.272253	0.00676206	0.104745	0.00310086
BAT2	-0.392153	0.00915769	0.324346	0.0135248	0.0678077	0.448688	0.0220069	0.0320347	0.620538	0.029635
BCAS4	0.00260388	0.986807	0.236833	0.0863829	-0.239437	0.0119442	0.993708	0.175078	0.0284316	0.0173941
BCCIP	0.0283978	0.880621	0.222484	0.179064	-0.250882	0.0279487	0.934913	0.31943	0.0636501	0.049466
BCL11B	0.270408	0.223938	0.101361	0.601217	-0.371769	0.00569554	0.379109	0.747922	0.0138596	0.0206403
BCLAF1	-0.194628	0.216512	-0.148311	0.280794	0.342939	0.000348432	0.369705	0.44823	0.000868729	0.0013796
BET1L	0.241711	0.128666	0.0680488	0.623432	-0.30976	0.00131888	0.245115	0.764548	0.00327046	0.00660193
BOLA2 /// BOLA2B	0.0107314	0.959319	0.298096	0.106041	-0.308827	0.0151724	0.979327	0.208891	0.035754	0.0210932
BRAF	-0.100077	0.577514	-0.21875	0.164319	0.318827	0.00343047	0.729473	0.298035	0.00841683	0.00862707
BRIX1	0.111224	0.57109	0.190766	0.266675	-0.30199	0.0109804	0.72462	0.432118	0.0262396	0.0286408
BTAF1	0.662298	0.00125936	-0.304835	0.086118	-0.357462	0.00361657	0.00312346	0.17464	0.0088696	0.00173308
BTBD1	0.0933631	0.555463	0.160405	0.246867	-0.253768	0.00809059	0.711378	0.408289	0.0195323	0.0199295
BTBD11	0.508788	0.0143629	-0.378377	0.0367488	-0.130411	0.292317	0.033939	0.0818069	0.461366	0.0490019
BUB3	0.189446	0.249675	0.085608	0.55103	-0.275054	0.0057238	0.41191	0.707981	0.0139267	0.0199664
C10orf4	0.150133	0.438368	0.142745	0.399063	-0.292878	0.0123633	0.610646	0.573668	0.0293782	0.0372075
C10orf67	-0.470574	0.000153719	0.275809	0.0102886	0.194764	0.008341	0.000383838	0.0246339	0.0201173	0.000812374
C11orf1	0.186643	0.429958	0.206951	0.316704	-0.393594	0.00596934	0.602669	0.48864	0.0145108	0.0181865
C11orf21	0.323156	0.0484847	-0.084655	0.552201	-0.238501	0.0154535	0.105388	0.70889	0.0363776	0.0357939
C11orf31	0.154891	0.475013	0.246208	0.194372	-0.401099	0.00230188	0.643996	0.340577	0.00567792	0.0058573
C11orf57	0.561924	0.0015422	-0.260148	0.0902082	-0.301776	0.00447112	0.00381946	0.181812	0.0109303	0.00242642
C11orf92	-0.439941	0.000787547	0.210158	0.0635822	0.229782	0.00334611	0.00195791	0.134164	0.00821237	0.00103528
C12orf23	0.483436	0.0427033	-0.0268468	0.896936	-0.45659	0.0015449	0.0939779	0.944838	0.00382567	0.00596752
C12orf29	0.35946	0.0517656	0.0546063	0.733938	-0.414066	0.00022706	0.111701	0.843666	0.000566688	0.00115268
C12orf35	-0.0534049	0.741618	-0.200511	0.157521	0.253916	0.00957637	0.848952	0.288446	0.0229783	0.0175168
C13orf37	0.147491	0.337255	0.0857646	0.522713	-0.233256	0.0119997	0.51085	0.684521	0.0285585	0.0426237
C14orf153	-0.43634	0.000968113	0.3335	0.00377302	0.10284	0.189296	0.00240485	0.00924758	0.333752	0.00425534
C14orf2	0.305914	0.0222675	-0.0589712	0.611636	-0.246943	0.00221766	0.0514517	0.755774	0.00547255	0.00573937
C16orf80	0.45805	0.00500143	-0.256425	0.070318	-0.201625	0.0384517	0.012199	0.146562	0.0853301	0.0152002
C17orf49	0.262102	0.271944	0.189956	0.361846	-0.452058	0.00178855	0.438181	0.536866	0.00442296	0.0062614
C17orf69	-0.339078	0.00254925	0.1436	0.139833	0.195477	0.00369611	0.00627873	0.26229	0.00906355	0.0038096
C17orf90	0.0445075	0.792395	0.273885	0.064926	-0.318392	0.00193836	0.880113	0.136649	0.00478896	0.00292821
C18orf32	0.464619	0.00435318	-0.326235	0.0214193	-0.138384	0.153413	0.0106472	0.0495957	0.282601	0.0176984
C18orf45	-0.477176	0.000319832	0.293817	0.010516	0.18336	0.0198573	0.000797673	0.0251556	0.0462051	0.00141997
C19orf12	0.475772	0.0167185	-0.138662	0.421556	-0.33711	0.00482545	0.0392415	0.594942	0.0117777	0.00979691
C19orf42	0.18967	0.22944	0.0954424	0.488222	-0.285113	0.00286177	0.38614	0.65489	0.00703669	0.011035
C1D	0.495727	0.00814451	-0.345259	0.0342901	-0.150468	0.177526	0.0196601	0.0768068	0.317256	0.030763
C1GALT1	0.562199	0.0140011	-0.529001	0.00821012	-0.033198	0.807334	0.0331214	0.0198149	0.888801	0.0260821
C1orf55	0.666436	0.00319132	-0.504656	0.0103701	-0.16178	0.228168	0.00783972	0.0248155	0.38458	0.0126634
C1orf58	0.413016	0.0173001	-0.392769	0.00966709	-0.0202473	0.844593	0.0405301	0.0231918	0.912357	0.0298351
C20orf112	0.431098	0.0182553	-0.229027	0.149261	-0.202071	0.064309	0.0426421	0.276548	0.135465	0.0456599
C20orf191 /// LOC100131704 /// NCOR1	0.54615	0.000847798	-0.418349	0.00332897	-0.127802	0.187392	0.00210691	0.00817233	0.331208	0.00374003
C20orf94	-0.141616	0.303931	-0.0690432	0.565778	0.21066	0.0113557	0.474422	0.720408	0.0270989	0.0421034
C22orf29	0.403944	0.00981177	-0.187233	0.16792	-0.216711	0.0206676	0.0235247	0.303267	0.0479725	0.0202724
C2orf69	0.404955	0.0171276	-0.350234	0.0182512	-0.0547215	0.588511	0.0401472	0.0426352	0.738094	0.0441392
C2orf89	0.309167	0.299813	0.237956	0.360838	-0.547123	0.00247526	0.469848	0.536011	0.00609801	0.00896081
C3orf1	-0.00459911	0.974917	-0.196822	0.124674	0.201421	0.0226038	0.987528	0.238838	0.0521954	0.0343191
C4orf32	0.347829	0.0694375	-0.425215	0.0114034	0.0773857	0.499019	0.144962	0.0272094	0.663816	0.0388269
C5orf53	0.224249	0.213871	0.0859551	0.584871	-0.310204	0.00448469	0.366424	0.735298	0.0109628	0.0170775
C6orf105	0.588868	0.0448685	-0.0671446	0.7924	-0.521723	0.00323268	0.098248	0.880113	0.00793987	0.0108427
C6orf125	0.241978	0.202664	0.0850215	0.607721	-0.327	0.00443089	0.351879	0.753063	0.0108339	0.0183122
C6orf150	-0.488882	0.00161106	0.308759	0.0217653	0.180123	0.050768	0.00398728	0.0503558	0.109793	0.00687337
C6orf153	-0.064711	0.720428	0.34671	0.0291538	-0.281999	0.009943	0.834574	0.0661709	0.0238293	0.00654511
C9orf64	-0.475948	0.00135244	0.27544	0.0324222	0.200509	0.0234208	0.00335325	0.0729766	0.0539472	0.00441341
C9orf69	-0.349715	0.0256812	0.149287	0.273217	0.200428	0.0329177	0.0587994	0.439607	0.0740081	0.043552
CAMK4	0.33877	0.22255	0.178269	0.461929	-0.517039	0.00213259	0.377293	0.632493	0.00526394	0.00817085
CAND1	0.573296	0.00456869	-0.408097	0.0203885	-0.165198	0.169505	0.0111654	0.0473578	0.305775	0.0178613
CAND2	0.812726	0.00209284	-0.27363	0.230694	-0.539096	0.000690369	0.00516709	0.387694	0.0017175	0.000972979
CAPRIN1	0.456864	0.00865259	-0.374213	0.0137257	-0.0826512	0.424532	0.0208448	0.0324952	0.597487	0.0269169
CARD11	-0.158087	0.160996	0.248432	0.0121764	-0.090345	0.181563	0.293365	0.0289634	0.322902	0.030478
CASP10	0.391592	0.0107873	-0.290388	0.0300555	-0.101204	0.268564	0.0257889	0.0680504	0.4344	0.0390917
CBFB	0.412395	0.0117399	-0.179547	0.206291	-0.232848	0.0175741	0.0279688	0.356866	0.0411428	0.0179115
CBR4	-0.322201	0.03633	0.330578	0.0141675	-0.00837642	0.927283	0.0809699	0.0335011	0.962405	0.04895
CCDC130	-0.230588	0.131473	0.355214	0.00821756	-0.124627	0.173837	0.249447	0.0198304	0.312029	0.018376
CCDC142 /// MRPL53	0.259803	0.161997	0.0210647	0.896471	-0.280868	0.0122086	0.294804	0.944548	0.0290349	0.0437742
CCDC152	-0.504182	0.00153606	0.318671	0.0210856	0.185511	0.0500461	0.00380474	0.0488743	0.108415	0.0062886
CCDC43	0.447861	0.0219819	-0.140636	0.407432	-0.307225	0.00893862	0.0508213	0.582057	0.0215026	0.0174196
CCDC7	0.740996	0.00110798	-0.471722	0.0167356	-0.269275	0.0461634	0.00275075	0.0392793	0.100856	0.00431783
CCDC76	0.433096	0.0244336	-0.176186	0.292155	-0.256911	0.0260205	0.056111	0.461192	0.0595283	0.0352697
CCL5	-0.615535	0.0126258	0.414777	0.0535719	0.200758	0.17249	0.0299768	0.115217	0.310111	0.0440641
CCNA2	0.690516	0.00153732	-0.400698	0.0340294	-0.289817	0.0256355	0.00380761	0.0762787	0.058705	0.00493289
CCRL2	0.689149	0.00733733	-0.448871	0.0446994	-0.240278	0.116765	0.0177602	0.0979262	0.226261	0.0258346
CD163	0.296005	0.257454	-0.554402	0.0158146	0.258397	0.0999504	0.421438	0.0371991	0.198756	0.0217144
CD244	-0.198439	0.358356	0.463426	0.0147401	-0.264987	0.0417485	0.533596	0.0347909	0.0920449	0.0106917
CD2AP	0.523221	0.00890689	-0.380204	0.0291296	-0.143017	0.229875	0.0214301	0.0661198	0.386709	0.0335382
CD3D	0.073684	0.746377	0.269967	0.175962	-0.343651	0.0126142	0.851481	0.315126	0.029951	0.0247351
CD5	-0.257612	0.223985	0.481241	0.00981498	-0.223629	0.0790484	0.379137	0.023531	0.162215	0.0124553
CD7	0.0208715	0.911756	0.314852	0.0568468	-0.335723	0.0033019	0.953725	0.12157	0.00810738	0.00450726
CD96	0.309686	0.207299	0.127686	0.551082	-0.437372	0.00326645	0.358175	0.708003	0.00802132	0.0122908
CDC5L	-0.35675	0.00873053	0.217681	0.0657321	0.139069	0.086626	0.0210249	0.138167	0.175518	0.0287829
CDK13	-0.553759	0.000630189	0.341845	0.0149238	0.211914	0.0277257	0.00156866	0.0352036	0.0631748	0.00235041
CDK14	0.418894	0.0242707	-0.426742	0.00877283	0.00784877	0.943512	0.055766	0.0211229	0.971083	0.0311511
CDK16	0.0591778	0.690805	0.154765	0.23453	-0.213943	0.0173104	0.813802	0.39248	0.0405517	0.0409509
CDK17	0.594242	0.00109549	-0.524314	0.000979139	-0.0699281	0.516081	0.00272007	0.00243209	0.679013	0.00250279
CDKN2D	-0.44406	0.00814161	0.115095	0.428478	0.328965	0.00114292	0.0196543	0.601253	0.00283678	0.00284938
CGGBP1	0.360873	0.0170197	-0.314276	0.017362	-0.0465966	0.604827	0.0399109	0.0406679	0.75098	0.0426698
CHD3	0.0856493	0.578151	0.142108	0.291417	-0.227758	0.0144093	0.72973	0.460311	0.0340405	0.038526
CHMP2B	0.458457	0.0285569	-0.467771	0.0107292	0.00931408	0.940499	0.0649348	0.0256562	0.969356	0.0368634
CHMP5	0.165952	0.398769	-0.376275	0.0293826	0.210323	0.0755236	0.573463	0.0666446	0.156053	0.0281564
CIRBP	-0.167991	0.087573	0.224415	0.00935104	-0.0564238	0.337439	0.177165	0.0224539	0.511032	0.0237204
CITED2	0.87201	8.21157e-05	-0.708009	0.000242363	-0.164001	0.208318	0.000205173	0.000604803	0.359517	0.000315191
CLEC4A	0.555396	0.00596001	-0.559199	0.00158237	0.00380313	0.974699	0.0144899	0.00391772	0.987444	0.00595136
CLEC4D	0.629245	0.0433815	-0.68653	0.0118957	0.0572857	0.757889	0.0953295	0.0283213	0.858503	0.0430065
CLSTN1	0.0632533	0.67519	0.157547	0.232974	-0.2208	0.0155032	0.801991	0.390551	0.0364881	0.0361729
CMAS	-0.294915	0.0141694	0.173484	0.0971258	0.121431	0.090818	0.0335036	0.193847	0.182911	0.0470713
CMBL	-0.541674	0.00224381	0.360932	0.019134	0.180742	0.0863917	0.00553571	0.0446082	0.175087	0.00910895
CMPK2	1.19855	0.0338895	-1.54439	0.00188708	0.345839	0.305217	0.0759994	0.00466489	0.475943	0.00737263
CMTM3	-0.240948	0.0358314	0.0756618	0.448274	0.165287	0.0165638	0.0799617	0.620077	0.0388923	0.0360828
CNOT1	0.261313	0.0493244	-0.0587797	0.611032	-0.202533	0.0113521	0.107008	0.755327	0.0270935	0.0291013
COPS2	0.339946	0.0219179	-0.11042	0.391295	-0.229526	0.0100181	0.0506911	0.566274	0.024005	0.0188733
COPS8	0.549278	0.00543219	-0.338717	0.0485394	-0.210561	0.0738088	0.0132277	0.10549	0.152923	0.0185644
COQ5	0.461863	0.0127569	-0.24143	0.134102	-0.220433	0.0468337	0.0302828	0.253527	0.102174	0.0317526
COX16	0.501894	0.00867092	-0.236018	0.154992	-0.265876	0.0201808	0.0208877	0.284836	0.0469083	0.0161149
CPEB2	0.363117	0.0658233	-0.433889	0.0121943	0.0707711	0.548362	0.138311	0.0290027	0.70599	0.0400951
CPSF6	0.522851	0.00135646	-0.307166	0.0299628	-0.215684	0.0264624	0.00336301	0.067856	0.0604869	0.0047961
CR1 /// CR1L	0.581516	0.073769	-0.714241	0.012294	0.132725	0.494658	0.152855	0.0292223	0.660602	0.0402225
CRYZL1	0.379644	0.0282818	-0.108074	0.472242	-0.27157	0.00908125	0.0643459	0.641772	0.0218351	0.0200343
CSDE1	0.139368	0.113821	0.0212094	0.78228	-0.160578	0.00260331	0.221527	0.874123	0.0064091	0.00958933
CSE1L	0.253958	0.20179	0.119356	0.491592	-0.373314	0.00196554	0.350654	0.658012	0.00485553	0.00765739
CTBP2	-0.385504	0.0143142	0.300641	0.0285244	0.0848628	0.365354	0.0338258	0.0648682	0.540335	0.0466823
CTSS	-0.115189	0.375397	-0.128357	0.258513	0.243546	0.00201235	0.550093	0.422666	0.00497023	0.00536481
CTSZ	0.234811	0.111115	-0.340915	0.00848127	0.106104	0.229333	0.217165	0.020442	0.38601	0.0212962
CUTA	0.0716158	0.722152	0.256761	0.145547	-0.328377	0.00708769	0.835711	0.270873	0.0171726	0.0133468
CUX1	0.606368	0.0112122	-0.242608	0.24226	-0.36376	0.0111947	0.0267709	0.402215	0.0267323	0.0140295
CXorf21	-0.0201962	0.88905	-0.255642	0.0443755	0.275838	0.0017162	0.939661	0.097281	0.00424591	0.00214955
CYBB	-0.02574	0.900933	-0.269685	0.136602	0.295425	0.0180572	0.947248	0.257433	0.0422215	0.0282652
CYP1B1	-0.374505	0.150225	-0.0472292	0.83503	0.421734	0.00729923	0.277965	0.906016	0.0176723	0.0265896
CYP2R1	0.341484	0.111047	0.0497399	0.789804	-0.391224	0.00255103	0.217086	0.878899	0.00628272	0.0108877
CYSLTR1	0.404049	0.0719143	-0.568771	0.00397287	0.164722	0.220155	0.149536	0.00973079	0.374255	0.0103088
CYTSA	-0.445163	0.00238351	0.314259	0.0136957	0.130904	0.132754	0.00587562	0.0324261	0.251368	0.0100698
DAPP1	-0.0919944	0.588315	-0.190735	0.199734	0.282729	0.00601688	0.73797	0.347902	0.0146237	0.0141344
DAZAP1	0.014275	0.909761	0.162188	0.141606	-0.176463	0.0203761	0.952503	0.264927	0.0473429	0.0314648
DBT	-0.472877	0.000596309	0.310956	0.00927343	0.161921	0.0476024	0.00148452	0.022277	0.103672	0.00280993
DCLRE1C	-0.32361	0.00156486	0.211927	0.0171071	0.111683	0.0663689	0.00387485	0.0401086	0.139302	0.00805748
DCP1A	0.390827	0.0198957	-0.190121	0.192586	-0.200706	0.0457817	0.0462863	0.338089	0.100115	0.0415162
DDT	-0.279953	0.0212458	0.259423	0.0146315	0.02053	0.776692	0.0492225	0.0345449	0.870327	0.0464439
DDX59	-0.415911	0.000333826	0.276719	0.00592729	0.139192	0.0428134	0.00083247	0.0144112	0.0941889	0.00182831
DDX60	0.909342	0.0433138	-1.11845	0.00465456	0.209112	0.436357	0.0952056	0.011371	0.608655	0.0181128
DDX60L	0.573754	0.00788005	-0.647907	0.000641095	0.0741534	0.563427	0.0190402	0.00159561	0.718475	0.00273339
DEDD	0.137164	0.271737	-0.260395	0.0175828	0.123231	0.100367	0.437964	0.0411584	0.199485	0.0239565
DENND1B	0.45297	0.0121104	-0.116864	0.45528	-0.336106	0.00199901	0.02881	0.626757	0.00493789	0.00471019
DENND2D	0.113375	0.498953	0.165462	0.259187	-0.278838	0.0060245	0.663755	0.423368	0.0146413	0.0159059
DHFRL1	-0.289668	0.0113529	0.197804	0.0470952	0.0918641	0.178015	0.0270939	0.102694	0.317928	0.0468957
DHRS9	0.73906	0.0221714	-0.765228	0.00686029	0.0261682	0.891836	0.0512388	0.0166339	0.941536	0.0261596
DHX33	0.467245	0.009469	-0.223221	0.153337	-0.244023	0.0235618	0.0227317	0.282473	0.0542406	0.0183609
DIABLO	-0.177712	0.195834	0.291828	0.0156087	-0.114117	0.166219	0.34258	0.0367298	0.300795	0.0301315
DIDO1	0.120766	0.367882	0.108939	0.352516	-0.229705	0.00467957	0.542642	0.527355	0.0114314	0.0159523
DIP2A	-0.374826	0.00430528	0.289991	0.0112713	0.0848344	0.276853	0.0105333	0.0269055	0.443549	0.0154929
DIP2B	0.371177	0.0262042	-0.47659	0.00118194	0.105412	0.29002	0.0599347	0.00293289	0.458798	0.00413338
DIRC2	0.390826	0.0520042	-0.461692	0.00887673	0.0708664	0.555096	0.112161	0.0213627	0.711136	0.0307584
DKFZp761P0212	-0.450355	0.000477422	0.259586	0.0200254	0.190769	0.0128792	0.00118966	0.0465772	0.0305656	0.00210313
DLG1	0.269227	0.0825212	-0.0183291	0.891941	-0.250898	0.00730274	0.168385	0.941536	0.0176797	0.0251192
DLGAP4	-0.538939	0.000899918	0.383507	0.00657525	0.155433	0.106396	0.00223601	0.0159603	0.209445	0.00406056
DNAH17	0.28666	0.240112	-0.49685	0.0204373	0.210189	0.15134	0.399601	0.0474686	0.27956	0.0337945
DNAH3	-0.398244	0.00835838	0.221298	0.09165	0.176946	0.0497812	0.0201568	0.184334	0.107888	0.0236697
DNAJA1	0.302047	0.0475545	-0.36522	0.00634422	0.0631731	0.487614	0.103592	0.015408	0.654273	0.0225066
DNPEP	-0.000911631	0.996588	0.286497	0.125092	-0.285585	0.0264696	0.998371	0.23942	0.0604964	0.0375179
DOCK4	0.740383	0.00771858	-0.525715	0.0298328	-0.214668	0.194539	0.0186614	0.0675846	0.34078	0.0282804
DOCK8	0.226585	0.0538934	-0.290317	0.004932	0.0637319	0.364132	0.115827	0.012034	0.539211	0.0169543
DOK4	-0.464131	0.0241328	0.510034	0.00471959	-0.0459038	0.708167	0.0554586	0.0115271	0.826684	0.0194964
DOPEY2	-0.251032	0.156966	-0.047655	0.757821	0.298687	0.00533206	0.287718	0.858501	0.0129879	0.0221699
DSE	0.236485	0.348107	-0.478519	0.0305988	0.242034	0.11015	0.522298	0.069178	0.21564	0.0384364
DSTN	0.122604	0.38653	0.09284	0.452793	-0.215444	0.0117971	0.561629	0.624458	0.0280983	0.0375549
DTX3L	0.525169	0.000505771	-0.484168	0.000248793	-0.0410015	0.645545	0.00125983	0.000620811	0.78047	0.000764895
DYNLT1	0.3223	0.0181281	-0.305838	0.0103673	-0.0164623	0.839344	0.0423775	0.0248117	0.909051	0.0315536
E2F3	-0.0542396	0.671388	-0.137149	0.220283	0.191389	0.0132805	0.798933	0.374439	0.0314766	0.0293747
EAF1	0.235001	0.118579	-0.332935	0.0118043	0.0979338	0.277352	0.229161	0.0281138	0.44415	0.0319806
ECHDC2	0.162921	0.378872	0.17577	0.277411	-0.338691	0.00255859	0.553764	0.444191	0.00630058	0.00813806
EEF1G /// TUT1	-0.0856715	0.331606	0.168595	0.0295543	-0.0829233	0.117888	0.504969	0.0669996	0.22807	0.0323911
EGLN2	-0.363915	0.00664007	0.247961	0.0335703	0.115954	0.146446	0.0161146	0.0753388	0.272253	0.0252967
EGR1	0.666542	0.00911897	-0.528435	0.0177817	-0.138107	0.363854	0.0219231	0.0415996	0.539	0.0291711
EIF2AK2	0.48563	0.0659021	-0.704197	0.00245317	0.218568	0.166732	0.138462	0.00604397	0.301519	0.00611685
EIF2B5	0.080836	0.587792	0.15305	0.240774	-0.233886	0.00952849	0.737662	0.400349	0.0228676	0.0247754
EIF3F	-0.31293	0.0502981	0.356602	0.0109493	-0.0436714	0.647192	0.108895	0.0261684	0.781629	0.0360475
EIF4B	-0.100416	0.394841	0.232454	0.0249761	-0.132039	0.0630763	0.569782	0.0572807	0.133201	0.0198772
ELF1	-0.235278	0.357523	-0.14819	0.506863	0.383467	0.0130417	0.532659	0.670905	0.0309255	0.0421936
ELP3	0.210154	0.27928	0.160104	0.345234	-0.370258	0.00168121	0.446446	0.519294	0.00415984	0.00577625
EMD	-0.355217	0.00238522	0.39046	0.000147376	-0.0352436	0.611066	0.00587947	0.000368094	0.755327	0.00109468
EME2	0.0732613	0.635582	0.198632	0.142387	-0.271893	0.00372678	0.773578	0.266151	0.00913706	0.00778253
ENO2	-0.0171928	0.929618	0.328441	0.054611	-0.311248	0.00825913	0.963638	0.117224	0.0199271	0.00840811
ENOSF1	0.43763	0.029744	-0.125107	0.474451	-0.312523	0.00984599	0.067395	0.643517	0.0236039	0.02122
ENTPD6	0.435928	0.0308192	-0.17358	0.322612	-0.262347	0.0302597	0.0696447	0.495046	0.0684619	0.0438378
EP400	0.43001	0.0184485	-0.177602	0.262496	-0.252408	0.0210568	0.0430784	0.427106	0.0488189	0.0266622
EPPK1	0.24111	0.404172	0.215903	0.39254	-0.457012	0.00892895	0.578963	0.567389	0.0214819	0.0290501
EPSTI1	1.03719	0.0492655	-1.41455	0.00230787	0.377358	0.23144	0.106898	0.00569199	0.388667	0.00775437
ERCC1	0.32733	0.0691185	-0.0423275	0.786997	-0.285003	0.00863854	0.144357	0.877225	0.0208122	0.0265708
ERMN	0.65086	0.000493005	-0.433805	0.00744292	-0.217055	0.0500879	0.00122826	0.0180092	0.108493	0.00243143
ERP29	-0.303848	0.0447766	0.102632	0.435715	0.201216	0.0268877	0.0980738	0.608122	0.0613992	0.0468096
ESCO1	0.436238	0.0129049	-0.3205	0.0360789	-0.115738	0.268221	0.0306212	0.0804643	0.433969	0.0438081
ESRRA	-0.289454	0.0130049	0.262868	0.00987526	0.0265861	0.701409	0.030851	0.0236712	0.821521	0.0357553
ETF1	0.337161	0.0153867	-0.294226	0.0154961	-0.0429342	0.604221	0.0362289	0.0364736	0.750462	0.0403544
EVL	-0.143117	0.442662	0.382666	0.0195702	-0.23955	0.0330722	0.614627	0.0455823	0.0743133	0.0111317
EXOC7	0.425432	0.0229725	-0.170846	0.293272	-0.254586	0.0232779	0.052979	0.462342	0.0536399	0.0323257
EXT2	0.28384	0.220073	0.0606625	0.763735	-0.344503	0.0136432	0.374139	0.862221	0.0323035	0.0485076
EZH2	-0.0383364	0.87154	0.352231	0.0902232	-0.313894	0.028274	0.929966	0.181833	0.064332	0.0314488
FAF1	0.436811	0.035638	-0.170117	0.346671	-0.266694	0.0324889	0.0795794	0.520688	0.0731184	0.0495675
FAHD2A	0.119263	0.569585	0.238969	0.192947	-0.358232	0.00481667	0.723495	0.338558	0.011757	0.0119468
FAM102A	0.298038	0.18938	0.170841	0.388536	-0.46888	0.000679992	0.333797	0.56359	0.0016921	0.00264578
FAM113A	-0.157456	0.40178	0.375436	0.0229172	-0.217981	0.053911	0.57651	0.0528731	0.115859	0.0190414
FAM113B	0.310619	0.175448	0.0525614	0.792503	-0.363181	0.008702	0.314419	0.880178	0.02096	0.0311579
FAM116A	-0.104789	0.531377	0.331252	0.0244017	-0.226463	0.025	0.691818	0.0560442	0.0573289	0.0112625
FAM117B	0.540015	0.0103222	-0.304594	0.0960199	-0.235422	0.0612069	0.0247097	0.191938	0.129632	0.0288749
FAM120A	0.382451	0.0164162	-0.427824	0.00222969	0.0453729	0.632538	0.0385684	0.0055019	0.771486	0.00881572
FAM128B	-0.48648	0.0004954	0.339216	0.00516773	0.147264	0.0751872	0.00123415	0.0125961	0.155447	0.00253162
FAM134B	0.829172	0.000147144	-0.553669	0.00345225	-0.275503	0.033097	0.000367537	0.00846973	0.0743523	0.00068782
FAM159A	0.0721913	0.756738	0.263712	0.19616	-0.335903	0.0170668	0.857916	0.343044	0.0400166	0.0349869
FAM161B	-0.468573	0.00248021	0.315057	0.0192682	0.153516	0.0955145	0.00610983	0.0449105	0.191082	0.0106287
FAM199X	0.250558	0.115048	0.0412799	0.765589	-0.291838	0.00242122	0.223423	0.863268	0.00596636	0.0101533
FAM200A	0.54171	0.00119566	-0.159813	0.267954	-0.381897	0.000151524	0.00296658	0.433679	0.000378405	0.000264824
FAM21A /// FAM21B /// FAM21C	0.377754	0.0115416	-0.393471	0.00269079	0.0157167	0.859736	0.0275178	0.00662323	0.922024	0.0109205
FAM46A	0.15009	0.435825	-0.381816	0.0240922	0.231726	0.0458326	0.608212	0.0553717	0.100204	0.0169617
FAM65B	0.121991	0.371556	-0.294191	0.014302	0.1722	0.0363497	0.546517	0.0337992	0.0810092	0.00950188
FAM82B	0.28351	0.0732967	-0.370427	0.00770583	0.0869164	0.358433	0.151997	0.0186329	0.533674	0.0247065
FAM98A	0.454283	0.0160612	-0.229138	0.162354	-0.225145	0.0461243	0.0377567	0.295253	0.100781	0.0362842
FANCA	0.541264	0.00495934	-0.411723	0.0141821	-0.129541	0.257999	0.0121	0.0335317	0.422087	0.018381
FARSB	0.606609	0.00120132	-0.363995	0.0250367	-0.242614	0.0295295	0.00298025	0.0574098	0.066951	0.00433526
FBL	0.128345	0.458662	0.175206	0.247364	-0.303551	0.00382945	0.629511	0.408929	0.00938415	0.010676
FBXL17	0.471116	0.00877543	-0.451632	0.00409822	-0.0194846	0.85529	0.0211279	0.0100335	0.919362	0.0143279
FBXO30	0.570247	0.00243848	-0.480131	0.00345971	-0.0901161	0.419229	0.00600851	0.00848751	0.592709	0.00813261
FBXO46	0.273776	0.0268018	-0.00509324	0.962142	-0.268683	0.000337165	0.0612099	0.980978	0.000840745	0.00178602
FBXW12	-0.512835	4.47677e-05	0.294938	0.00651695	0.217897	0.00346557	0.000111877	0.0158207	0.00850136	0.000146035
FCGR2A	-0.197176	0.0205009	0.0517464	0.483545	0.145429	0.00452376	0.0475996	0.650981	0.0110576	0.00791071
FCGR2C	-0.279239	0.0696292	-0.00311007	0.981465	0.282349	0.00240877	0.145286	0.990662	0.00593605	0.00848906
FCRL3	0.615952	0.0381403	-0.119032	0.644691	-0.49692	0.00550042	0.0847101	0.780078	0.0133922	0.0157053
FGFR1	-0.506748	0.000754644	0.312644	0.0165216	0.194104	0.0299475	0.00187658	0.0388001	0.0678252	0.00320711
FGFR1OP	-0.359658	0.0137567	0.257344	0.0430614	0.102314	0.239661	0.0325647	0.0946979	0.399	0.0499702
FHIT	0.752802	0.0187801	-0.0795106	0.774746	-0.673292	0.000513721	0.0438115	0.868902	0.00127947	0.00194398
FLJ20021	-0.349854	0.0111566	0.110546	0.355086	0.239308	0.00389039	0.0266478	0.5303	0.00953114	0.00829314
FLJ32255	0.597427	0.00305427	-0.412321	0.0187519	-0.185106	0.122726	0.00750538	0.0437482	0.235787	0.0120935
FLJ42418	1.24922	0.0696203	-1.70647	0.00481046	0.457255	0.266851	0.145275	0.011744	0.432262	0.0141176
FLJ45340	-0.32375	0.0518337	0.0708903	0.624349	0.25286	0.0116211	0.111842	0.765026	0.0276973	0.0285656
FLT1	0.2557	0.0269791	-0.09798	0.329422	-0.15772	0.0229752	0.0615866	0.502683	0.0529824	0.0380911
FMNL2	0.855182	0.0021998	-0.713496	0.00341885	-0.141686	0.392198	0.00542882	0.00838881	0.56706	0.00704739
FOXH1	0.115616	0.62031	0.263209	0.197541	-0.378825	0.00733023	0.762086	0.344862	0.0177441	0.0170823
FOXJ3	0.393673	0.00206582	-0.266234	0.0165392	-0.127439	0.0934133	0.00510165	0.0388366	0.18734	0.00921448
FPGT	0.290519	0.0566702	-0.382273	0.0043265	0.091754	0.313886	0.121231	0.0105832	0.485726	0.014645
FRS2	0.537439	0.0142817	-0.348141	0.0682617	-0.189298	0.148065	0.033755	0.142793	0.274761	0.0480057
FTSJ2	0.353776	0.145009	0.0426559	0.840147	-0.396432	0.00684957	0.270093	0.909497	0.0166089	0.0251731
FXC1	0.277152	0.0771891	-0.0159216	0.907102	-0.261231	0.00576971	0.159007	0.95106	0.014035	0.019849
FXYD5	-0.159915	0.508609	0.449701	0.0343171	-0.289786	0.0468335	0.672456	0.0768586	0.102174	0.0230581
FXYD6	0.0279488	0.877227	-0.295148	0.0630371	0.267199	0.0145645	0.933052	0.133139	0.0343949	0.0151266
FYCO1	0.431136	0.00625369	-0.262047	0.055871	-0.16909	0.0721621	0.0151918	0.119676	0.149934	0.0231793
FYTTD1	0.293896	0.127997	0.0333618	0.842751	-0.327258	0.00503337	0.244038	0.911159	0.0122738	0.0193868
GALNT7	0.187827	0.31899	-0.353189	0.0327756	0.165362	0.144129	0.491176	0.0737095	0.268674	0.0485728
GAPT	0.650869	0.00830959	-0.552463	0.0102987	-0.0984063	0.50214	0.020044	0.024655	0.66663	0.0228079
GBP1	0.219263	0.490513	-0.695069	0.0130283	0.475806	0.013291	0.656936	0.0308955	0.0314998	0.00459261
GIGYF1	0.0662854	0.669189	0.183584	0.176507	-0.249869	0.00779695	0.797509	0.315818	0.0188463	0.0175971
GIMAP4	0.327154	0.00665569	-0.328595	0.00186932	0.00144176	0.983935	0.0161516	0.00462126	0.991867	0.007404
GLG1	-0.11356	0.457567	0.332566	0.0134422	-0.219006	0.0176678	0.628512	0.0318449	0.0413477	0.00550222
GLRX	0.187697	0.121709	-0.26009	0.0145604	0.0723926	0.318719	0.234173	0.0343873	0.490874	0.037164
GLT8D1	0.00989212	0.949162	0.212979	0.117291	-0.222871	0.0174485	0.973484	0.227069	0.0408632	0.027348
GLTSCR2	0.101288	0.631944	0.19608	0.289069	-0.297368	0.0198871	0.771111	0.457837	0.0462689	0.0489433
GLUD1	0.59034	0.00568543	-0.301585	0.103524	-0.288755	0.0236401	0.0138359	0.204684	0.0544115	0.0127238
GNAI2	-0.379026	0.00645153	0.300145	0.0133828	0.0788814	0.340365	0.0156638	0.0317116	0.514264	0.0220618
GNB5	-0.251048	0.209928	0.495194	0.0049992	-0.244146	0.0427568	0.361585	0.0121943	0.0940802	0.0046866
GNL2	0.445141	0.0156476	-0.202304	0.206031	-0.242838	0.0277087	0.0368172	0.356604	0.0631396	0.027888
GNPAT	0.406654	0.0114259	-0.226119	0.105637	-0.180535	0.06018	0.0272579	0.208209	0.12777	0.0319817
GOLGA6L4 /// PML	0.938116	0.00311467	-0.749939	0.0067244	-0.188176	0.317806	0.00765286	0.0163143	0.48988	0.0111286
GORASP1	0.454755	0.00469889	-0.329448	0.0186692	-0.125307	0.190284	0.0114779	0.043568	0.334892	0.0195766
GPBP1	0.313086	0.0114265	-0.306872	0.00462994	-0.00621452	0.932717	0.0272579	0.011313	0.96511	0.0160474
GPRASP1	0.892848	0.00672588	-0.295759	0.300072	-0.597089	0.00257195	0.0163169	0.470171	0.00633268	0.00407221
GRAMD1A	-0.429609	0.0123162	0.393801	0.00868775	0.0358078	0.725812	0.0292698	0.020927	0.838344	0.0262003
GRK5	0.522315	0.0043659	-0.216139	0.173331	-0.306176	0.00531585	0.010677	0.311333	0.0129492	0.00505587
GTF3C3	0.566992	0.0167983	-0.323399	0.11689	-0.243594	0.0855926	0.0394196	0.226457	0.173742	0.0484419
GTPBP3	-0.0871679	0.514702	0.241572	0.0397442	-0.154404	0.0553773	0.677715	0.0879774	0.118715	0.0307793
GTPBP6	-0.143627	0.355051	0.315586	0.0207668	-0.171958	0.0657791	0.530269	0.0481858	0.13824	0.0215312
GTSE1	-0.638125	2.25461e-05	0.441762	0.000704187	0.196362	0.026901	5.63617e-05	0.00175176	0.0614259	0.000134526
H2AFJ	-0.313118	0.0257582	0.13172	0.280487	0.181398	0.0311779	0.0589722	0.447886	0.0703831	0.0422917
HAB1	-0.350356	0.00598532	0.0924681	0.402017	0.257888	0.000789449	0.0145487	0.576726	0.00196251	0.00196919
HAUS1	0.614925	0.000716965	-0.473688	0.00276223	-0.141237	0.189346	0.00178344	0.00679656	0.333772	0.00301963
HAUS2	-0.468736	0.00481618	0.351979	0.0151069	0.116756	0.237566	0.0117565	0.0356122	0.396326	0.0181339
HAUS5	0.553652	0.0266676	-0.227526	0.294673	-0.326126	0.0294636	0.0609175	0.463906	0.066809	0.0397415
HBXIP	0.451387	0.0100271	-0.260688	0.0871402	-0.190699	0.0684858	0.0240222	0.176406	0.143201	0.0293017
HCCS	0.557228	0.00333195	-0.215791	0.189096	-0.341437	0.00272346	0.00817914	0.333495	0.00670241	0.00327488
HCFC1	-0.212921	0.144591	0.302144	0.0183275	-0.0892237	0.307354	0.269421	0.0428034	0.478342	0.046512
HCFC2	0.432129	0.0209187	-0.158162	0.330424	-0.273966	0.014719	0.0485101	0.503806	0.0347432	0.0248989
HCLS1	0.167604	0.157485	-0.30081	0.00397975	0.133206	0.0615625	0.288417	0.00974705	0.130329	0.00402498
HCST	0.256266	0.217991	0.0730845	0.687035	-0.32935	0.00877018	0.371576	0.81102	0.0211178	0.0312656
HDHD1A	0.523797	0.00216672	-0.381132	0.0103553	-0.142665	0.159601	0.00534785	0.024786	0.2913	0.00983548
HDHD2	0.211283	0.263006	0.0823631	0.61698	-0.293646	0.0100191	0.427656	0.760108	0.0240059	0.0352048
HERC5	1.12755	0.0240503	-1.39638	0.00148725	0.268824	0.36703	0.0552947	0.00368428	0.541927	0.0063682
HERC6	0.822964	0.0408486	-0.920645	0.00906434	0.0976817	0.684083	0.090236	0.0217958	0.808759	0.0351951
HIAT1	0.446198	0.0053758	-0.362218	0.00959075	-0.0839808	0.377934	0.0130928	0.0230114	0.552831	0.0180673
HIST1H1D	-0.859228	0.00227304	0.541326	0.0268229	0.317901	0.0578006	0.00560746	0.0612547	0.123404	0.00841827
HIST1H2BC	0.13556	0.609062	-0.547555	0.0188716	0.411995	0.0101808	0.753881	0.0440146	0.024383	0.00453546
HLA-DPB1	0.592954	0.0118621	-0.461268	0.0248003	-0.131686	0.347972	0.0282445	0.0569104	0.522188	0.0393242
HMGB1	-0.192838	0.0119472	0.139101	0.0374244	0.0537368	0.239738	0.028437	0.0832223	0.399078	0.0383905
HMGB2	-0.124682	0.410581	-0.152324	0.250241	0.277005	0.00257794	0.584893	0.412672	0.00634704	0.00743941
HNRNPA0	0.215921	0.265683	0.282989	0.0956276	-0.498911	2.73027e-05	0.43095	0.19127	6.82482e-05	7.1736e-05
HNRNPUL2	-0.31529	0.016255	0.280997	0.0142509	0.0342935	0.66061	0.0382032	0.0336864	0.791628	0.0442376
HNRPLL	0.348384	0.0432779	-0.374074	0.0132413	0.0256903	0.802726	0.0951371	0.0313875	0.886052	0.048046
HPSE	0.234535	0.275307	-0.472617	0.0124381	0.238083	0.0656197	0.441747	0.0295471	0.137956	0.013709
HSF2	0.475943	0.030171	-0.0293501	0.877622	-0.446593	0.000774745	0.0682806	0.933298	0.00192644	0.00308502
HSH2D	-0.0222436	0.911002	-0.260836	0.134678	0.283079	0.0185588	0.953255	0.254421	0.043323	0.0294718
HSPB1	-0.225356	0.198128	0.390473	0.0112069	-0.165116	0.116319	0.345617	0.0267599	0.225542	0.0182479
HUS1	0.12993	0.383783	0.150811	0.247561	-0.280741	0.0019307	0.558878	0.409204	0.00477063	0.00658307
ICOS	0.494715	0.0792071	-0.0342036	0.889066	-0.460512	0.00675224	0.162499	0.939661	0.0163793	0.0226241
IDE	0.465077	0.00798936	-0.313765	0.039767	-0.151312	0.147501	0.0192961	0.0880187	0.273907	0.0296852
IDH3B	0.0675975	0.709898	0.247275	0.120438	-0.314872	0.00426053	0.82795	0.232132	0.0104257	0.00802063
IFI16	0.0951494	0.576596	-0.339628	0.0234061	0.244479	0.0175453	0.728837	0.0539166	0.041078	0.00763413
IFI44	0.838977	0.11337	-1.23522	0.00799871	0.396247	0.211915	0.22078	0.0193175	0.36403	0.0213427
IFI44L	1.28407	0.0826334	-1.85171	0.00443347	0.567645	0.199985	0.168571	0.0108396	0.348263	0.0127273
IFI6	0.608338	0.0626218	-0.796735	0.00551175	0.188398	0.334724	0.132325	0.013419	0.50814	0.0179463
IFIH1	0.831354	0.0181584	-0.922375	0.00281882	0.0910213	0.664027	0.0424382	0.00693237	0.793992	0.0121694
IFIT1	1.18274	0.0407046	-1.71198	0.000782908	0.529238	0.125865	0.0899429	0.00194649	0.240632	0.00225402
IFIT2	0.396617	0.0775747	-0.540065	0.00623875	0.143447	0.28592	0.159669	0.0151574	0.454102	0.0181636
IFIT3	0.945892	0.0107421	-1.04364	0.00134794	0.0977475	0.657584	0.0256854	0.00334231	0.789182	0.00648433
IFIT5	0.671158	0.0601338	-0.789773	0.0116519	0.118615	0.578001	0.127686	0.0277675	0.729685	0.0424673
IFNAR2	-0.546423	0.000383157	0.238919	0.0718615	0.307504	0.000841253	0.000955188	0.149465	0.00209077	0.000335434
IGLL1 /// IGLL3 /// LOC91316	-0.618201	0.0163795	0.315316	0.15897	0.302885	0.0493207	0.0384866	0.290361	0.107007	0.0373357
IL10RB	-0.239421	0.155375	-0.0547738	0.709142	0.294194	0.00389705	0.285313	0.827398	0.00954687	0.0152406
IL11RA	0.178663	0.352937	0.164375	0.328	-0.343037	0.0032522	0.527815	0.501225	0.00798731	0.0107459
IL13RA1	0.269933	0.121903	-0.375583	0.0142159	0.105649	0.31189	0.234467	0.0336056	0.48339	0.0369669
IL15	0.914602	0.00231314	-0.907712	0.000562299	-0.00688961	0.969094	0.00570463	0.00140011	0.984526	0.00230494
IL18RAP	0.834493	0.00522691	-0.68192	0.00890579	-0.152574	0.390116	0.0127356	0.0214288	0.565221	0.0173886
IL23A /// TRBV19	-0.183779	0.368272	0.382507	0.032935	-0.198728	0.105617	0.542943	0.0740386	0.208196	0.0388643
IL6ST	0.472007	0.0116033	-0.318446	0.0504809	-0.153561	0.168413	0.0276582	0.109249	0.304046	0.0397775
IMPA1	0.501498	0.0114139	-0.376874	0.0291859	-0.124624	0.291153	0.0272312	0.0662399	0.460047	0.0387335
INO80E	-0.040186	0.781838	0.262009	0.0398451	-0.221823	0.0114956	0.873818	0.0881712	0.0274147	0.00983819
IRF5	1.18674	0.00400641	-1.15336	0.00140738	-0.0333803	0.891462	0.00981175	0.00348838	0.941342	0.00591147
IRF9	0.239339	0.114901	-0.337052	0.0114659	0.0977128	0.282349	0.223241	0.0273488	0.449959	0.0292027
ISG15	1.10597	0.0659552	-1.39226	0.00836487	0.286296	0.425727	0.138558	0.0201712	0.598708	0.0302043
ITFG2	-0.136737	0.436917	0.375283	0.0153	-0.238546	0.0245839	0.609136	0.0360377	0.0564464	0.00806309
ITGA6	0.178172	0.34693	0.112735	0.495489	-0.290907	0.0110394	0.520959	0.661179	0.0263758	0.0362432
ITGB7	-0.266585	0.257494	0.473321	0.0220679	-0.206736	0.143624	0.421466	0.0510113	0.267954	0.0347953
IVD	0.401557	0.0252938	0.00672681	0.965557	-0.408284	0.000179441	0.0579626	0.982918	0.000447982	0.000939607
JDP2	0.350104	0.0537443	-0.44954	0.00481618	0.0994359	0.359174	0.115551	0.0117565	0.534358	0.0174651
JHDM1D	-0.216984	0.126775	-0.0984648	0.426635	0.315449	0.000265196	0.242069	0.599491	0.0006617	0.0011682
KCNAB2	0.0305845	0.864602	0.265966	0.0908366	-0.296551	0.00634357	0.925482	0.182939	0.0154073	0.00964451
KCTD10	0.173807	0.214209	0.0691012	0.571267	-0.242908	0.0041243	0.366846	0.724751	0.0100967	0.0161631
KIAA0922	-0.0562005	0.663316	0.226489	0.0457055	-0.170289	0.0288228	0.793531	0.099965	0.0654719	0.0210657
KIAA1109	0.537296	0.000959568	-0.531667	0.000195052	-0.00562834	0.953333	0.00238378	0.000486894	0.976003	0.000869211
KIAA1245 /// LOC200030 /// NBPF1 /// NBPF10 /// NBPF11 /// NBPF8 /// NBPF9	-0.425402	0.00326258	0.264739	0.03507	0.160662	0.0621313	0.00801232	0.0784179	0.1314	0.0131123
KIAA1432	0.359108	0.00861962	-0.295371	0.0132966	-0.0637365	0.433106	0.0207679	0.0315111	0.605708	0.0281005
KIAA1598	0.153291	0.432713	-0.35899	0.036381	0.2057	0.0801852	0.605357	0.0810699	0.164251	0.0358065
KIAA1704	0.314468	0.116836	-0.0207721	0.905306	-0.293696	0.0150689	0.226376	0.949984	0.0355291	0.0475392
KIAA1712	0.441387	0.00744201	-0.425818	0.00318312	-0.0155688	0.873742	0.0180081	0.00782007	0.931215	0.0128316
KIAA2013	-0.151678	0.14082	-0.0342679	0.702536	0.185946	0.00285172	0.263804	0.822429	0.00701241	0.0125479
KIF5B	0.301852	0.0192592	-0.290479	0.0100472	-0.0113732	0.882259	0.0448922	0.0240688	0.935776	0.0330537
KIFC2	-0.406785	0.00749287	0.395815	0.00296102	0.0109698	0.903385	0.0181278	0.00727937	0.948732	0.0113995
KLHL22	0.0785955	0.693087	0.20724	0.234347	-0.285836	0.0175171	0.815627	0.392273	0.0410168	0.0404416
KLHL24	-0.467216	0.00144001	0.362259	0.0045657	0.104957	0.227244	0.0035686	0.0111588	0.383223	0.00566862
KLHL8	0.298421	0.215004	-0.488592	0.0207776	0.190171	0.187811	0.36789	0.0482082	0.331743	0.0390595
KLRB1	-0.0761358	0.782735	0.454966	0.0604359	-0.378831	0.0230739	0.874387	0.128231	0.0531944	0.0212324
KRCC1	0.297277	0.0622437	-0.377965	0.00693767	0.0806877	0.397045	0.131624	0.0168153	0.571883	0.0227182
KRTCAP2	0.161661	0.29229	0.0952534	0.477171	-0.256915	0.00567246	0.461343	0.64593	0.0138051	0.0207397
KYNU	0.439452	0.073482	-0.544543	0.0114737	0.10509	0.473864	0.152342	0.0273657	0.643118	0.0363734
LANCL1	0.503633	0.0269887	-0.0927628	0.638912	-0.41087	0.00277129	0.0616015	0.775849	0.00681802	0.00806369
LAP3	0.625339	0.050189	-0.712388	0.0109361	0.0870488	0.647868	0.108683	0.0261383	0.782036	0.0399534
LARP4	0.373788	0.0417812	-0.023098	0.884877	-0.35069	0.00158003	0.0921016	0.937352	0.00391218	0.00598939
LARP4B	-0.237272	0.0716257	0.354587	0.00223822	-0.117315	0.136975	0.149022	0.00552225	0.25805	0.00509504
LARP7	0.225861	0.109311	-0.308949	0.0125944	0.0830882	0.324986	0.214198	0.0299076	0.497806	0.0369394
LASS2	0.178667	0.236168	-0.329305	0.0130121	0.150638	0.0964613	0.39454	0.0308663	0.192724	0.0187833
LASS6	0.641792	0.000506459	-0.383864	0.0163478	-0.257929	0.0187387	0.00126147	0.0384168	0.04372	0.00195262
LDLRAP1	0.0509595	0.793148	0.227794	0.180672	-0.278753	0.0176025	0.880455	0.32167	0.0411996	0.033557
LIG1	-0.0520459	0.755667	0.302961	0.0392101	-0.250915	0.0130971	0.857404	0.0868773	0.0310513	0.0104335
LILRA4	0.321493	0.104312	0.0256723	0.88156	-0.347166	0.00370882	0.206006	0.935234	0.00909416	0.0153614
LIMD1	0.560634	0.00298432	-0.308177	0.0598842	-0.252457	0.0250414	0.00733484	0.127204	0.057414	0.00842949
LOC100128510	-0.480168	0.00122964	0.483293	0.000209645	-0.00312447	0.971635	0.00305031	0.000523289	0.985802	0.000957505
LOC100129250	0.226945	0.244872	0.0616509	0.7172	-0.288595	0.0142721	0.405739	0.832558	0.0337345	0.0489352
LOC100131015	0.388634	0.00793064	-0.199317	0.116817	-0.189318	0.0305205	0.0191601	0.226351	0.0690089	0.0202208
LOC100131096	-0.39797	0.00252562	0.37631	0.00110473	0.02166	0.781465	0.00622131	0.00274285	0.873597	0.00395743
LOC100286972	0.496581	0.0235002	-0.577847	0.00268535	0.0812656	0.53394	0.0541112	0.00661026	0.69401	0.0108726
LOC100288109 /// LOC203274	-0.299424	0.145195	-0.122458	0.494311	0.421882	0.00072557	0.270369	0.660294	0.00180473	0.00335739
LOC100288194 /// LOC100293513	-0.43165	0.0120322	0.1728	0.246698	0.25885	0.0120452	0.0286326	0.408066	0.0286618	0.0152698
LOC100288496	-0.31057	0.0300602	0.0940548	0.449543	0.216515	0.0118676	0.068057	0.621214	0.0282561	0.025406
LOC100289019	0.148166	0.436402	0.130584	0.432358	-0.278749	0.0153435	0.608666	0.604988	0.0361336	0.0449477
LOC100289122 /// POLR2C	-0.065815	0.665503	0.266783	0.0459481	-0.200968	0.0286996	0.794762	0.10044	0.0652256	0.0213263
LOC100289333	-0.398203	0.00535307	0.192229	0.121138	0.205973	0.0160332	0.0130382	0.233267	0.0376932	0.0099781
LOC100291837 /// RPS21	0.134461	0.496428	0.221622	0.200132	-0.356083	0.00298144	0.661898	0.348459	0.00732821	0.00739328
LOC100291860	0.163357	0.470176	-0.452652	0.0228175	0.289295	0.0339107	0.639927	0.0526615	0.0760341	0.0131513
LOC100292408	0.387889	0.0417989	-0.0737914	0.655886	-0.314098	0.00622039	0.0921355	0.788064	0.0151146	0.0176964
LOC100294402 /// SIGIRR	-0.258522	0.210934	0.461311	0.0111272	-0.202789	0.102313	0.362768	0.0265792	0.202693	0.0156998
LOC100306951	0.204732	0.261297	0.0797727	0.615876	-0.284505	0.00976758	0.425712	0.759313	0.0234216	0.0360327
LOC10431 /// TIMM23 /// TIMM23B	0.587786	0.0112587	-0.501524	0.0132692	-0.086262	0.531837	0.0268786	0.0314517	0.692227	0.0317024
LOC144438	0.435062	0.00715337	-0.179012	0.201839	-0.25605	0.00828596	0.0173244	0.350722	0.0199882	0.00894928
LOC145474	0.716832	0.00164314	-0.612171	0.00207518	-0.104661	0.437763	0.00406641	0.00512414	0.610016	0.00445806
LOC171220	-0.201282	0.0771486	0.302385	0.00256768	-0.101103	0.138323	0.15894	0.00632255	0.260158	0.00643465
LOC253039	0.699098	0.0457654	-0.158147	0.603181	-0.540951	0.0102243	0.100085	0.749564	0.0244843	0.0276588
LOC254128	0.205776	0.250829	0.0651906	0.676628	-0.270967	0.0122604	0.413335	0.802955	0.0291494	0.0433213
LOC283547	0.299746	0.143751	-0.474889	0.00843011	0.175143	0.154308	0.268109	0.0203248	0.283904	0.0173261
LOC284900	0.312653	0.0979196	0.0456376	0.781381	-0.35829	0.00173376	0.195215	0.873537	0.00428854	0.00717167
LOC285835	0.781289	0.0127282	-0.613987	0.0247948	-0.167302	0.370298	0.0302164	0.056901	0.545214	0.0418634
LOC440944	0.330477	0.0525221	0.0364064	0.805914	-0.366884	0.000390337	0.113155	0.888074	0.000972967	0.00187741
LOC440983	0.153235	0.409274	0.129304	0.425396	-0.282539	0.0118137	0.583684	0.598427	0.0281344	0.0364611
LOC441454 /// LOC728026 /// PTMA	-0.268541	0.0309801	0.101403	0.348657	0.167138	0.0252435	0.0699922	0.522947	0.0578505	0.0363058
LOC493754	-0.48603	0.00154266	0.337013	0.0115471	0.149017	0.1021	0.00382035	0.0275276	0.202374	0.00693067
LOC641518	0.763735	0.0298029	-0.304625	0.318792	-0.45911	0.0294357	0.0675207	0.490967	0.0667497	0.0444376
LOC645431	-0.510453	0.000416073	0.37628	0.00276774	0.134173	0.116932	0.00103699	0.0068097	0.226529	0.00201218
LOC650794	-0.409061	0.00658266	0.226103	0.083744	0.182959	0.0418357	0.0159763	0.170556	0.0922116	0.0195782
LOC727751 /// LOC727849 /// LOC80154	-0.191855	0.288195	0.416574	0.00880295	-0.224719	0.0388755	0.456763	0.0211903	0.086208	0.00710564
LOC728743	0.404538	0.10389	0.0630193	0.771058	-0.467557	0.00190473	0.205295	0.866607	0.00470765	0.00775373
LOC729046 /// RPL17	0.160031	0.480397	0.208135	0.293847	-0.368166	0.00730407	0.64853	0.462899	0.0176818	0.0207461
LOC92249	0.232926	0.347085	0.158652	0.463294	-0.391578	0.00893265	0.521092	0.633772	0.0214895	0.0305602
LPHN1	0.226573	0.362344	0.263186	0.226212	-0.489759	0.00119229	0.537384	0.381872	0.0029584	0.0039872
LPIN2	-0.331409	0.0896143	0.00220391	0.989651	0.329206	0.00522404	0.180734	0.995209	0.0127294	0.018423
LRDD	0.135146	0.478548	0.14021	0.400162	-0.275356	0.0168203	0.647016	0.574894	0.0394666	0.0499879
LSM2	0.279041	0.117992	0.0302065	0.845917	-0.309248	0.00415229	0.228238	0.913291	0.0101646	0.0179557
LSM3	0.375467	0.031131	-0.127867	0.398301	-0.2476	0.0179414	0.0702852	0.573029	0.0419583	0.0320702
LYG1	0.257978	0.163059	0.123455	0.443988	-0.381433	0.000686924	0.296211	0.61593	0.00170914	0.00324309
LYPLA2	-0.372875	0.00462275	0.193961	0.0894982	0.178914	0.0229377	0.0112961	0.180564	0.0529142	0.0125564
LYPLA2P1	-0.377385	0.00255675	0.149378	0.167584	0.228007	0.00238014	0.00629643	0.302784	0.00586767	0.00289836
LYRM2	-0.390295	0.00714805	0.316328	0.0124602	0.0739677	0.391238	0.0173136	0.0295978	0.566239	0.0242636
LYRM4	0.0663326	0.732927	0.214668	0.207089	-0.281001	0.0167475	0.84333	0.357905	0.0393051	0.0353422
LYSMD2	0.386644	0.0294919	-0.432879	0.00545846	0.0462351	0.662358	0.0668696	0.0132908	0.792935	0.0207342
MADD	-0.367818	0.0153937	0.399494	0.00270161	-0.0316758	0.725898	0.0362412	0.00664946	0.838369	0.0116485
MAGED1	0.0424775	0.82465	0.271937	0.105634	-0.314415	0.00677019	0.899482	0.208209	0.0164204	0.0118211
MAL	0.316405	0.192394	0.0561973	0.79055	-0.372602	0.0109859	0.337841	0.879261	0.0262511	0.038096
MAML2	0.735091	0.000837748	-0.623286	0.00117656	-0.111805	0.390395	0.00208219	0.00291973	0.565461	0.00236793
MAP2K7	-0.590335	0.00391715	0.312366	0.0784854	0.277969	0.022945	0.0095955	0.161226	0.0529218	0.00978403
MAP3K4	0.140851	0.345152	0.0921772	0.479218	-0.233028	0.0097659	0.51929	0.647599	0.0234216	0.035335
MAP4K1	-0.00174043	0.992787	0.251304	0.136293	-0.249564	0.0317144	0.996667	0.256984	0.0715211	0.0457769
MAPK8IP3	-0.199185	0.279059	0.401872	0.0130191	-0.202687	0.0670784	0.446218	0.030881	0.140643	0.0158564
MAPKSP1	0.475925	0.00161099	-0.380213	0.00384792	-0.0957121	0.284587	0.00398728	0.00942826	0.452659	0.00602467
MAZ	-0.261073	0.0548579	0.306113	0.0102593	-0.0450401	0.579051	0.117709	0.0245665	0.730499	0.0349576
MCAM	0.487898	0.0111141	-0.254587	0.127263	-0.233311	0.0422828	0.0265511	0.242837	0.0931144	0.0267368
MCTS1	0.467336	0.0102894	-0.299126	0.0590762	-0.168209	0.121497	0.0246342	0.125729	0.233844	0.0354039
MDC1	0.439379	0.0359444	-0.10469	0.565149	-0.334689	0.00794116	0.0801959	0.719889	0.0191832	0.0192656
MED14	0.496627	0.00728844	-0.170221	0.288512	-0.326406	0.00333591	0.0176472	0.45714	0.00818835	0.00580183
MED16	-0.118519	0.58968	0.366895	0.0570962	-0.248376	0.0606167	0.738912	0.122031	0.12856	0.0409184
MED17	0.48177	0.0333349	-0.172822	0.379828	-0.308949	0.0230044	0.0748486	0.554835	0.0530465	0.0391354
MED28	0.56321	0.00172728	-0.548204	0.000500378	-0.0150061	0.887839	0.00427277	0.00124648	0.939013	0.0019192
MEGF9	-0.411402	0.0596592	0.100705	0.596104	0.310696	0.0180333	0.126773	0.743967	0.0421683	0.0423764
METAP2	0.624517	0.00498751	-0.306602	0.111994	-0.317914	0.016843	0.0121672	0.218668	0.0395175	0.010174
METT10D	0.427164	0.0365744	-0.147945	0.404924	-0.279218	0.0228551	0.0814551	0.579771	0.0527421	0.0409703
METTL13	0.380212	0.0474414	-0.0283066	0.865152	-0.351906	0.00238571	0.103385	0.925734	0.00588031	0.00869528
METTL4	0.426849	0.0103653	-0.391141	0.00722081	-0.0357085	0.718373	0.0248085	0.0174867	0.833335	0.0220814
MFAP3	0.436442	0.00441538	-0.296465	0.0262161	-0.139977	0.125004	0.0107967	0.0599586	0.239275	0.0178357
MFNG	0.2976	0.0335877	-0.0767888	0.527978	-0.220811	0.00877861	0.0753737	0.688897	0.0211343	0.0213186
MFSD10	-0.270515	0.0118519	0.203167	0.0301439	0.0673479	0.292834	0.028222	0.0682311	0.462	0.0496133
MGAT4A	0.273461	0.122463	0.0274966	0.858464	-0.300958	0.00490463	0.235329	0.921256	0.011968	0.0186228
MIER3	0.518111	0.0111936	-0.299059	0.092167	-0.219053	0.072526	0.0267313	0.185205	0.150627	0.0329122
MIS12	0.610666	0.00598911	-0.235202	0.221868	-0.375464	0.00486199	0.0145571	0.376296	0.0118654	0.0056718
MITD1	0.460454	0.0121881	-0.426466	0.00793537	-0.0339881	0.755757	0.0289896	0.0191704	0.857432	0.0243657
MKL2	0.521403	0.0265024	-0.139655	0.493766	-0.381748	0.00693505	0.0605609	0.659771	0.01681	0.016103
MLLT11	0.537145	0.0164134	-0.14956	0.441245	-0.387585	0.00401284	0.0385642	0.613312	0.00982689	0.00840921
MLLT6	0.0457707	0.754999	0.1545	0.228751	-0.200271	0.0237375	0.85694	0.385295	0.0546228	0.0499725
MOBKL3	0.33953	0.0171438	-0.305864	0.014019	-0.033666	0.691382	0.0401804	0.0331598	0.814288	0.040508
MOGS	-0.269827	0.0967527	0.365672	0.0103689	-0.0958448	0.324159	0.193219	0.024814	0.496827	0.0306774
MORF4L2	0.166273	0.27431	0.0819836	0.536791	-0.248257	0.00694816	0.440806	0.696418	0.0168387	0.0242576
MRPL21	0.31437	0.107681	-0.0172752	0.919122	-0.297095	0.0116669	0.211462	0.957649	0.0277998	0.0379064
MRPL28	-0.532289	0.00189022	0.371812	0.0125708	0.160477	0.114832	0.00467207	0.0298535	0.223157	0.00819589
MRPL36	0.125307	0.554943	0.2707	0.145268	-0.396007	0.00211819	0.711048	0.270455	0.0052287	0.0047618
MRPL38	-0.0445422	0.798078	0.276271	0.0705071	-0.231729	0.0274559	0.883512	0.146941	0.0625852	0.0273941
MRPL40	-0.299727	0.105721	0.409056	0.0119115	-0.109329	0.324123	0.208344	0.0283572	0.496791	0.0338376
MRPL41	-0.126055	0.61581	0.447759	0.042375	-0.321704	0.0337434	0.759279	0.0932967	0.0756975	0.0209998
MSI2	0.581246	0.0108499	-0.379461	0.0560071	-0.201785	0.138065	0.0259355	0.119942	0.259758	0.0368435
MTMR6	0.401232	0.00669191	-0.421947	0.00115254	0.0207145	0.813652	0.0162385	0.00286049	0.89274	0.00482947
MTX3	0.708316	0.00557147	-0.253656	0.251782	-0.45466	0.00305328	0.0135619	0.414458	0.0075034	0.00400178
MUC8	-0.433728	0.000858611	0.223277	0.0473526	0.21045	0.00672395	0.00213364	0.103221	0.0163142	0.00230814
MUDENG	0.469062	0.00714432	-0.213967	0.157215	-0.255095	0.0145518	0.0173056	0.288066	0.0343709	0.0124997
MUL1	0.289599	0.0409528	-0.0912875	0.458622	-0.198311	0.0198153	0.0904462	0.629511	0.0461101	0.0426076
MX1	0.758545	0.100838	-1.18831	0.00350645	0.429768	0.121003	0.200281	0.00860111	0.233052	0.00782133
MYCBP2	0.390151	0.00970994	-0.232844	0.0758962	-0.157307	0.0806521	0.0232918	0.156693	0.165088	0.0297276
MYEF2	0.221147	0.429578	0.219739	0.369066	-0.440886	0.00921008	0.602293	0.543943	0.0221315	0.0277205
MYO1G	-0.42456	0.00976701	0.21533	0.131294	0.20923	0.0332299	0.0234216	0.249166	0.0746296	0.023545
N4BP1	0.346306	0.0251484	-0.36705	0.00676536	0.0207436	0.821893	0.057646	0.0164097	0.897776	0.0251424
NAB1	0.34432	0.00936487	-0.243716	0.0347034	-0.100604	0.202465	0.0224858	0.0776582	0.351673	0.0348407
NAE1	0.371588	0.0221315	-0.124115	0.378827	-0.247473	0.0111917	0.0511525	0.55375	0.0267285	0.0206463
NAPA	0.296822	0.173797	-0.453909	0.0178409	0.157087	0.229829	0.311995	0.041733	0.386648	0.0395067
NAPG	0.407159	0.0249487	-0.142756	0.365485	-0.264404	0.0153117	0.0572245	0.54049	0.0360631	0.0266288
NBPF1 /// NBPF10	-0.332498	0.0560173	0.0222167	0.883238	0.310281	0.00314638	0.119951	0.936414	0.0077303	0.0111092
NCK1	0.51795	0.013437	-0.476555	0.00928992	-0.0413951	0.739852	0.0318345	0.0223139	0.847736	0.0271165
NCOA7	0.383415	0.0839815	-0.479103	0.0138326	0.0956881	0.470651	0.170996	0.0327366	0.640354	0.0428492
NCRNA00188	0.121267	0.310351	0.0698372	0.503312	-0.191104	0.00818355	0.481701	0.667809	0.0197519	0.0247488
NDRG1	-0.242531	0.053099	0.0462347	0.671518	0.196297	0.00933582	0.114299	0.799039	0.0224201	0.0255303
NDUFA12	0.312553	0.0482984	-0.0730943	0.595285	-0.239458	0.0119255	0.105024	0.743382	0.0283888	0.0290335
NDUFB1	0.114004	0.408633	0.103523	0.39043	-0.217528	0.00912464	0.58308	0.565488	0.0219355	0.0281115
NDUFB11	0.402393	0.0663771	0.0124135	0.948078	-0.414807	0.00175773	0.139312	0.973077	0.00434755	0.00688973
NDUFB8 /// SEC31B	0.173225	0.329475	0.107318	0.488937	-0.280543	0.0089849	0.502744	0.655562	0.0216087	0.0299433
NDUFV1	-0.262068	0.0956362	0.364837	0.00827508	-0.102769	0.274904	0.191277	0.0199644	0.441333	0.0226542
NEIL2	-0.24518	0.100223	0.377367	0.00404575	-0.132187	0.139238	0.199239	0.00990626	0.261432	0.0086688
NET1	0.498872	0.00823176	-0.272024	0.0971798	-0.226848	0.0442964	0.0198623	0.193935	0.0971343	0.0223413
NFKB2	-0.38915	0.0424503	0.414347	0.0136424	-0.0251969	0.825681	0.0934472	0.0323035	0.900198	0.0494126
NFKBIA	-0.12147	0.540615	-0.253088	0.145406	0.374557	0.00188988	0.699713	0.270661	0.00467151	0.00428065
NFX1	0.419609	0.0402515	-0.132625	0.455828	-0.286983	0.0195384	0.0890062	0.627123	0.0455109	0.0396588
NFYA	0.478948	0.00284921	-0.385926	0.00583819	-0.0930219	0.328823	0.00700668	0.0141972	0.502193	0.0101011
NHEDC2	0.0497313	0.802671	0.243646	0.162147	-0.293377	0.0147417	0.886048	0.294998	0.0347927	0.0276723
NINJ1	0.0890405	0.669981	0.202373	0.268199	-0.291414	0.02091	0.798117	0.433951	0.0484928	0.0476245
NIPSNAP1	-0.159231	0.400432	0.40432	0.0152185	-0.245089	0.0318177	0.575103	0.0358562	0.0717189	0.00972645
NLN	-0.505091	0.000576287	0.325898	0.0104451	0.179193	0.0396623	0.00143476	0.024992	0.0878059	0.00259147
NLRC3	0.0496053	0.810854	0.26621	0.142627	-0.315815	0.0117628	0.891072	0.266474	0.02802	0.0204999
NOG	0.77933	0.0569344	0.0130973	0.970643	-0.792428	0.00137844	0.121744	0.985269	0.0034173	0.00617868
NOL7	0.369	0.0437669	-0.101211	0.524671	-0.267789	0.0149463	0.0960739	0.68599	0.0352483	0.0339933
NOL8	0.130745	0.482862	0.162977	0.317036	-0.293722	0.00915242	0.650422	0.48892	0.0219956	0.0262309
NOP2	0.45453	0.0117094	-0.0760935	0.626237	-0.378437	0.000515438	0.0278995	0.766547	0.00128367	0.00181209
NOP56	0.0156526	0.928526	0.243721	0.111079	-0.259374	0.013958	0.963133	0.217127	0.0330216	0.0203232
NOP58	0.41472	0.0304828	-0.134593	0.418997	-0.280127	0.0149824	0.0689275	0.592465	0.0353293	0.0284152
NOSIP	0.313009	0.108888	-0.00175508	0.991762	-0.311254	0.00823157	0.213576	0.996173	0.0198623	0.0276872
NPAT	0.438936	0.019712	-0.138919	0.39527	-0.300017	0.00800899	0.0458965	0.570256	0.0193412	0.0152322
NPIP	0.118302	0.41856	0.103085	0.419745	-0.221387	0.0122423	0.592128	0.593186	0.0291098	0.0370893
NSA2	0.0847121	0.675532	0.248634	0.160645	-0.333346	0.0065318	0.80211	0.292829	0.0158558	0.0130321
NT5C3	0.385167	0.0644129	-0.494763	0.00682898	0.109596	0.378614	0.135663	0.016562	0.553562	0.0210507
NUCB2	0.431113	0.0100257	-0.251774	0.0836714	-0.179339	0.0727952	0.0240201	0.170426	0.151107	0.0307474
NUCKS1	0.166214	0.339245	0.0973762	0.521325	-0.26359	0.0121159	0.513024	0.683582	0.0288212	0.0383166
NUDT17	0.200513	0.161853	0.122743	0.326344	-0.323256	0.000214484	0.294584	0.499308	0.000535335	0.000967691
NUMA1	-0.00117482	0.992609	0.231178	0.0380274	-0.230003	0.00280983	0.996648	0.0844735	0.00691111	0.0032271
NUP188	-0.290998	0.0227361	0.292385	0.00894697	-0.00138703	0.985457	0.0524826	0.0215213	0.992851	0.0345782
NUP43	0.366508	0.0941624	0.0911672	0.63248	-0.457675	0.000575373	0.188671	0.771462	0.00143257	0.00252732
OAS3	1.08268	0.0638168	-1.33818	0.00904138	0.255506	0.464095	0.134578	0.0217432	0.634519	0.033159
OCIAD1	-0.562824	0.000447775	0.396022	0.00446357	0.166803	0.0790641	0.00111593	0.0109125	0.162239	0.00196854
OSBPL5	-0.499224	0.000101795	0.266636	0.0161315	0.232588	0.00234459	0.000254311	0.0379175	0.00578148	0.000285988
PAICS	0.264194	0.113272	-0.0145319	0.920309	-0.249662	0.0130269	0.220622	0.958283	0.0308941	0.045898
PARP9	0.300902	0.129272	-0.509186	0.00356617	0.208284	0.0802926	0.245999	0.00874652	0.164446	0.00501507
PATL1	0.309824	0.0773567	-0.498322	0.00128016	0.188498	0.0732214	0.159311	0.00317484	0.151865	0.00212892
PATZ1	0.181054	0.220462	0.0429314	0.738986	-0.223986	0.0120322	0.374664	0.847135	0.0286326	0.0449108
PBXIP1	0.21894	0.215877	0.0949081	0.538532	-0.313848	0.00338871	0.368954	0.697914	0.00831539	0.011949
PCNT	0.17884	0.36979	0.17094	0.326556	-0.349781	0.00378959	0.544687	0.499556	0.00928761	0.0118946
PCYOX1L	0.0803878	0.664473	0.240569	0.138376	-0.320957	0.00427942	0.794102	0.260232	0.0104707	0.00864811
PDCD5	-0.253281	0.0339433	0.0747442	0.471398	0.178537	0.0128879	0.0761028	0.640997	0.0305846	0.0344256
PDDC1	0.111219	0.406846	0.0866191	0.459545	-0.197838	0.0145762	0.581596	0.630314	0.0344205	0.0488804
PDE4B	0.43212	0.0113264	-0.338258	0.0230263	-0.0938612	0.355489	0.0270339	0.0530908	0.530664	0.0370891
PDE4C	-0.40256	0.00431162	0.25754	0.0356558	0.145019	0.0842808	0.0105475	0.0796102	0.171509	0.0168295
PDE8A	0.336126	0.0947169	0.00322352	0.98531	-0.339349	0.00520568	0.189696	0.992799	0.0126855	0.0202666
PDZD4	-0.573893	0.0105551	0.719222	0.000277417	-0.145329	0.276853	0.0252476	0.000692063	0.443549	0.0010468
PEBP1	0.0212546	0.922639	0.27743	0.147918	-0.298685	0.0238283	0.959565	0.274579	0.054816	0.0374377
PECR	-0.393258	0.0035428	0.218754	0.0615679	0.174504	0.0301125	0.00868973	0.130334	0.0681638	0.0106212
PEX19	0.424838	0.0115455	-0.174706	0.231375	-0.250132	0.0131314	0.0275255	0.38859	0.0311289	0.0167945
PFAS	0.346713	0.1337	0.0719012	0.721086	-0.418614	0.00277171	0.252894	0.834923	0.0068182	0.0118741
PGAP3	-0.294673	0.0823253	0.387082	0.00934004	-0.0924096	0.362261	0.168072	0.0224288	0.537301	0.0301084
PGF	-0.584273	2.92734e-05	0.315249	0.008839	0.269024	0.00120123	7.31697e-05	0.0212758	0.00298021	7.78978e-05
PGGT1B	0.568729	0.00675241	-0.493401	0.00713641	-0.0753272	0.545978	0.0163793	0.0172886	0.703929	0.0173715
PGPEP1	0.276479	0.139738	0.13902	0.394413	-0.4155	0.000266802	0.262173	0.569454	0.000665665	0.0013164
PHACTR2	0.618764	0.0148925	-0.541563	0.0147093	-0.0772007	0.609782	0.035132	0.0347224	0.75446	0.0361913
PHAX	-0.393416	0.01564	0.367277	0.00987186	0.0261392	0.787278	0.0368015	0.0236645	0.877439	0.0330347
PHF11	0.43014	0.0171421	-0.472985	0.00281463	0.0428447	0.690044	0.0401788	0.0069225	0.813291	0.0106129
PHF12	0.434341	0.0130221	-0.321562	0.0349245	-0.112778	0.279154	0.0308847	0.0781134	0.446298	0.045129
PHF3	0.399754	0.00160164	-0.28471	0.00976652	-0.115045	0.126092	0.00396445	0.0234216	0.240956	0.00729798
PHKG2	-0.205334	0.196427	0.320879	0.021468	-0.115545	0.225387	0.343421	0.049697	0.380965	0.0470602
PIGG	0.475802	0.00476122	-0.362384	0.0136188	-0.113418	0.25765	0.0116266	0.0322518	0.421637	0.0180303
PIK3AP1	0.254416	0.0640795	-0.369841	0.00223705	0.115425	0.160505	0.135082	0.00551972	0.292641	0.0050321
PIM1	-0.0786505	0.599515	-0.160069	0.221967	0.238719	0.00844444	0.746506	0.376417	0.0203569	0.0194155
PIP4K2B	0.191955	0.255428	0.0663759	0.652129	-0.25833	0.0112636	0.418984	0.785372	0.0268889	0.0406495
PIP5K1C	-0.30838	0.0199132	0.139456	0.225718	0.168924	0.0332782	0.0463244	0.381346	0.0747298	0.0372555
PITPNC1	0.0478434	0.797541	0.203668	0.212191	-0.251512	0.0254992	0.883288	0.364379	0.0584095	0.0497898
PLAC8	0.450541	0.0130753	-0.274384	0.0823256	-0.176157	0.104065	0.0310014	0.168072	0.205559	0.0392347
PLCL2	0.109352	0.359698	-0.232967	0.0263173	0.123615	0.085166	0.534807	0.0601761	0.173009	0.0269595
PLEKHH1	0.266372	0.129757	0.0124109	0.935402	-0.278783	0.00860088	0.246745	0.966442	0.020724	0.0311853
PLOD1	-0.292483	0.116169	-0.00332546	0.983633	0.295808	0.00845233	0.225336	0.991867	0.0203747	0.0309899
PLSCR1	0.542482	0.0865721	-0.779631	0.00509701	0.237149	0.210786	0.175426	0.0124252	0.362625	0.0137226
PMAIP1	0.443611	0.0320318	-0.15409	0.391504	-0.289521	0.0197832	0.0721674	0.566386	0.0460461	0.0342094
PMPCB	0.0708607	0.63652	0.180055	0.170222	-0.250916	0.00573582	0.774104	0.3068	0.0139542	0.0125893
PMS2 /// PMS2CL	0.066247	0.670723	0.156905	0.249769	-0.223152	0.017763	0.798595	0.412014	0.0415581	0.0427095
PMVK	-0.0234397	0.879705	0.232755	0.0866047	-0.209315	0.0251961	0.934414	0.175483	0.0577486	0.0304034
PNO1	-0.41332	0.00274477	0.322798	0.00727889	0.0905224	0.269138	0.00675443	0.0176262	0.434974	0.00982784
POLD2	-0.204169	0.284081	0.473	0.00487659	-0.268831	0.0193803	0.452007	0.0119003	0.0451586	0.00298204
POLD4	-0.360379	0.00683274	0.238272	0.0398175	0.122107	0.12399	0.0165701	0.08812	0.237771	0.0274341
POLR2E	0.0718704	0.640241	0.169493	0.207903	-0.241363	0.00947987	0.776828	0.359031	0.0227564	0.0231508
POLR2H	-0.123105	0.495833	0.367246	0.0208553	-0.24414	0.0251982	0.66146	0.0483771	0.0577501	0.0101834
PON2	0.48448	0.0407822	-0.167677	0.415482	-0.316803	0.0258763	0.0901094	0.589509	0.0592188	0.0476611
POP7	0.274046	0.138885	0.0461132	0.774983	-0.320159	0.00423979	0.260844	0.869049	0.0103758	0.0171653
POU6F1	0.110985	0.698535	0.357774	0.153994	-0.468759	0.00690346	0.819356	0.283451	0.0167365	0.0140827
PPA2	0.205208	0.163058	0.0655049	0.609473	-0.270713	0.0023794	0.296211	0.754251	0.00586621	0.010396
PPAPDC2	0.356672	0.0927474	-0.0122942	0.946917	-0.344378	0.00713791	0.186268	0.972717	0.0172912	0.0251527
PPFIA1	0.255454	0.186908	-0.418932	0.0137685	0.163478	0.159203	0.33053	0.0325906	0.290694	0.0255936
PPP1R12C	-0.280045	0.0623404	0.335621	0.0108757	-0.0555761	0.535735	0.131787	0.0259955	0.695479	0.0401793
PPP1R2	0.295461	0.0817761	0.0242116	0.869799	-0.319672	0.00185924	0.167139	0.92888	0.00459664	0.00764343
PPP1R3E	0.185624	0.379213	0.16903	0.359399	-0.354653	0.0055136	0.554111	0.534512	0.0134226	0.0174
PPRC1	0.296935	0.0938951	0.0530112	0.731169	-0.349946	0.0011241	0.188183	0.842338	0.00279059	0.00526675
PRDM15	0.34893	0.0828607	0.0403129	0.817883	-0.389243	0.00139941	0.168991	0.895257	0.00346907	0.00591669
PRDM4	0.155059	0.282376	0.065464	0.602974	-0.220523	0.0113662	0.449965	0.749397	0.0271223	0.0409563
PRICKLE1	-0.409322	0.00580867	0.302409	0.0193118	0.106913	0.225831	0.0141271	0.0450016	0.381492	0.0206091
PRKAR2A	-0.456941	0.000484674	0.23166	0.0406934	0.225282	0.00393873	0.00120758	0.0899282	0.00964779	0.000991825
PRKCD	0.132094	0.425925	-0.350139	0.0164261	0.218045	0.0293125	0.598813	0.0385871	0.0665083	0.00963485
PRKCSH	0.381138	0.0151058	-0.117797	0.386722	-0.263341	0.00523698	0.0356117	0.561859	0.0127594	0.0101668
PRPF40A	0.193331	0.141843	-0.325307	0.00498863	0.131976	0.0948153	0.265283	0.0121692	0.189855	0.00837537
PRPF8	0.189732	0.252147	0.0699126	0.62859	-0.259645	0.0094863	0.414853	0.768599	0.0227691	0.0349253
PRR11	-0.469839	0.00287519	0.343596	0.0122791	0.126243	0.177635	0.00706925	0.0291921	0.317423	0.011308
PRR12	-0.298994	0.0356615	0.322305	0.00975627	-0.0233112	0.78357	0.0796184	0.0234001	0.874764	0.0407869
PRRC1	0.430726	0.0234957	-0.114601	0.487551	-0.316125	0.00573174	0.0541041	0.654222	0.0139452	0.0135915
PSMA1	0.289363	0.0287271	-0.281859	0.0148915	-0.00750389	0.924176	0.0652732	0.0351317	0.960499	0.0461517
PSMA4	0.29617	0.014164	-0.17832	0.0895529	-0.11785	0.102094	0.0334949	0.180647	0.202374	0.0454727
PSMB5	0.126977	0.345036	0.0805034	0.492924	-0.20748	0.010672	0.519212	0.65935	0.025521	0.0377663
PTCRA	-0.437785	0.00423985	0.327887	0.0139415	0.109898	0.227142	0.0103758	0.0329862	0.383127	0.0188334
PTEN	0.264314	0.0446764	-0.300223	0.00929907	0.0359088	0.647601	0.0978811	0.0223345	0.781928	0.0312355
PTGES3	0.462776	0.00103123	-0.334083	0.00644503	-0.128692	0.12383	0.00256116	0.0156489	0.237537	0.00456247
PTK2B	-0.42371	0.00239747	0.299652	0.0135848	0.124058	0.134652	0.00590857	0.0321749	0.254386	0.0101856
PTPRS	0.463986	0.0444262	0.116457	0.561669	-0.580443	3.78465e-05	0.0973869	0.716926	9.45925e-05	0.000188631
PVRIG	0.449137	0.123097	0.0673646	0.790592	-0.516502	0.0033688	0.23633	0.879284	0.00826703	0.0132006
PVT1	0.459663	0.0533016	0.02978	0.885481	-0.489443	0.000686026	0.114686	0.937742	0.00170701	0.00287593
PXK	-0.222857	0.34339	-0.190214	0.35457	0.41307	0.00374518	0.517442	0.52971	0.00918103	0.012182
PYCARD	-0.482678	0.0040148	0.200511	0.167654	0.282167	0.00502077	0.00983107	0.302868	0.0122439	0.00450112
QKI	0.349035	0.0288938	-0.347037	0.0130599	-0.00199767	0.983259	0.0656219	0.0309667	0.991847	0.0415282
R3HDM1	0.293988	0.0876021	0.0126118	0.932891	-0.3066	0.00320461	0.177215	0.965189	0.0078719	0.0126697
RAB1A	0.0758438	0.612822	-0.26622	0.043083	0.190376	0.035196	0.756769	0.0947402	0.0786674	0.0222632
RAB3IP	0.4264	0.0104251	-0.203152	0.159873	-0.223248	0.0250531	0.0249456	0.291689	0.0574375	0.0227427
RAB4A /// SPHAR	0.423148	0.028934	-0.132308	0.431766	-0.29084	0.0124773	0.0657058	0.604436	0.029635	0.0247419
RAB7L1	0.0476032	0.771226	0.210678	0.141834	-0.258281	0.00913555	0.866697	0.265279	0.0219564	0.0170568
RABGEF1	0.425539	0.009088	-0.318933	0.0248717	-0.106607	0.272271	0.02185	0.0570676	0.438522	0.0332842
RASA2	0.119194	0.621371	-0.509265	0.0164907	0.39007	0.00757943	0.762964	0.0387343	0.0183339	0.00323776
RASEF	-0.854467	0.000382449	0.406266	0.0504559	0.448201	0.00181777	0.000953483	0.109201	0.00449467	0.000561698
RASSF1	0.169478	0.287093	0.0670074	0.629551	-0.236486	0.0138782	0.455448	0.769303	0.0328424	0.0484494
RBM14	0.0311442	0.847522	0.185645	0.190514	-0.216789	0.0266159	0.914154	0.335192	0.06081	0.0475027
RBM19	-0.353985	0.0624807	0.434732	0.00912902	-0.0807474	0.47689	0.132069	0.0219433	0.645624	0.0329321
RBM7	0.44365	0.00142561	-0.296776	0.0140557	-0.146874	0.0755504	0.00353313	0.0332427	0.156084	0.00673699
RC3H2	0.17473	0.228803	-0.303662	0.017284	0.128932	0.139102	0.385346	0.0404946	0.261215	0.0286081
RCAN3	0.43314	0.0898355	-0.0549748	0.804622	-0.378165	0.0139401	0.181116	0.887265	0.0329851	0.0413605
REC8	0.684289	0.00611725	-0.54051	0.0130206	-0.143779	0.332606	0.0148658	0.0308828	0.506064	0.0202122
RECK	-0.360693	0.0165721	0.182948	0.16205	0.177745	0.0484324	0.0389093	0.294862	0.105284	0.0386266
REXO1	-0.173247	0.1505	0.318688	0.00270446	-0.14544	0.0447301	0.278381	0.00665606	0.0979772	0.00346053
RFTN1	-0.015416	0.946745	0.357554	0.0773915	-0.342138	0.0142095	0.972717	0.15935	0.0335925	0.0165619
RFXAP	0.0914262	0.638954	0.215545	0.2063	-0.306971	0.00922713	0.775876	0.356866	0.0221684	0.0223974
RG9MTD3	-0.578682	0.000478446	0.427808	0.00298753	0.150873	0.123962	0.00119214	0.00734228	0.237749	0.0021378
RGPD5 /// RGPD6 /// RGPD8	0.47175	0.0384492	-0.131245	0.507575	-0.340505	0.012959	0.0853294	0.671501	0.0307478	0.0282681
RICTOR	0.310278	0.0297653	-0.424332	0.000746677	0.114054	0.181176	0.0674395	0.00185688	0.322347	0.00216127
RIOK2	0.658138	0.0168818	-0.360984	0.131806	-0.297154	0.0711434	0.039606	0.249922	0.148119	0.0452185
RIPK3	0.25967	0.0695598	-0.33055	0.00849965	0.0708801	0.407217	0.14518	0.0204838	0.581898	0.0292864
RMI1	0.32603	0.092599	-0.416219	0.01439	0.0901897	0.436557	0.185989	0.0339989	0.608811	0.0439128
RNF111	0.60457	0.010752	-0.538727	0.00930021	-0.0658434	0.640448	0.0257076	0.0223359	0.776979	0.0243409
RNF113A	0.121314	0.418937	0.116169	0.375718	-0.237483	0.00888722	0.592412	0.550319	0.0213854	0.028879
RNF144A	0.489473	0.009289	-0.215652	0.186599	-0.273821	0.0151381	0.022313	0.330128	0.0356774	0.014762
RNF157	0.443615	0.0813699	-0.0323778	0.883771	-0.411237	0.00738825	0.166395	0.936754	0.0178802	0.0248402
RNF167	-0.301342	0.0318183	0.32099	0.00905974	-0.0196483	0.814367	0.0717189	0.021786	0.89331	0.0347158
RNF175	0.47559	0.0239041	-0.46564	0.0115033	-0.00994937	0.936777	0.0549775	0.0274313	0.967473	0.0366932
RNF19B	0.541337	0.00973721	-0.445882	0.0147014	-0.0954551	0.443548	0.0233558	0.0347057	0.615494	0.0284057
RNF213	0.180558	0.243966	-0.334747	0.0140019	0.154189	0.0977497	0.404507	0.0331214	0.194906	0.0172399
RNF216	0.456742	0.00475594	-0.254725	0.0697422	-0.202017	0.0364421	0.0116152	0.145469	0.0811877	0.0152096
RNF6	0.371477	0.0220356	-0.343251	0.0155244	-0.0282257	0.770222	0.0509396	0.0365337	0.866153	0.045836
RP2	0.290124	0.241722	-0.552029	0.0113196	0.261905	0.0787443	0.401478	0.0270191	0.161658	0.0145064
RPH3AL	-0.559106	0.0120853	0.25863	0.181251	0.300476	0.0242935	0.028752	0.322449	0.0558087	0.0224733
RPL11	0.0866744	0.392519	0.064879	0.463658	-0.151553	0.0133276	0.567382	0.634052	0.0315827	0.0362886
RPL22L1	0.0863985	0.668496	0.328457	0.0635435	-0.414855	0.000732581	0.796969	0.134102	0.00182205	0.00116117
RPL32	0.134743	0.100385	0.0239205	0.737603	-0.158664	0.00140588	0.19951	0.846257	0.00348488	0.00361401
RPL35A	0.0790552	0.279138	0.0585033	0.359045	-0.137558	0.00190645	0.446291	0.534186	0.00471159	0.00394524
RPL4	0.0334174	0.801117	0.152767	0.188424	-0.186184	0.0201572	0.885094	0.332559	0.0468617	0.0341171
RPL7A	8.44362e-05	0.999414	0.162943	0.106095	-0.163027	0.0189792	0.999554	0.208946	0.0442602	0.0217843
RPP21 /// TRIM39 /// TRIM39R	-0.0641569	0.662596	0.337857	0.00913129	-0.2737	0.00217238	0.79306	0.0219474	0.00536148	0.000870068
RPRD2	-0.207315	0.182409	0.342027	0.0123145	-0.134711	0.148743	0.324059	0.0292675	0.275775	0.0241701
RPS10P5	-0.205017	0.0930016	0.285635	0.00773012	-0.080618	0.269736	0.186675	0.018687	0.435676	0.0221495
RPS13	0.09495	0.269315	0.0829396	0.269367	-0.17789	0.000666442	0.435119	0.43515	0.00165849	0.00159285
RPS18	0.0720673	0.472017	0.0955311	0.275572	-0.167598	0.00573982	0.641554	0.442077	0.0139631	0.0125119
RPS23	0.174939	0.124009	0.0437533	0.658749	-0.218692	0.00150818	0.237793	0.790184	0.00373589	0.00493787
RPS26	0.650153	0.0238872	-0.0969146	0.698013	-0.553239	0.0014557	0.0549419	0.819161	0.00360725	0.00494461
RPS29	0.0459429	0.610769	0.0793431	0.314815	-0.125286	0.0215215	0.755196	0.486813	0.0498092	0.0430608
RPS6KC1	0.487438	0.00100396	-0.36908	0.00422093	-0.118359	0.177694	0.00249359	0.0103314	0.317443	0.00464454
RPSA	0.0385719	0.706079	0.138238	0.122943	-0.17681	0.00434886	0.825167	0.236057	0.0106373	0.00621187
RQCD1	0.578097	0.00388643	-0.0778676	0.652683	-0.500229	3.83127e-05	0.00952203	0.785755	9.57517e-05	0.000133389
RRP1	-0.358285	0.0051309	0.153834	0.165612	0.20445	0.00769046	0.0125071	0.299929	0.0185968	0.00843047
RSAD2	1.02135	0.122051	-1.45232	0.0122881	0.430969	0.275901	0.234684	0.0292117	0.44245	0.0349526
S1PR4	-0.378844	0.0470666	0.426136	0.010833	-0.0472922	0.677864	0.102643	0.0258967	0.803964	0.0398501
SAE1	0.113822	0.524112	0.142619	0.361165	-0.256441	0.0174902	0.68565	0.536267	0.0409586	0.0482707
SAMD9	0.486014	0.0196751	-0.716001	0.000103262	0.229987	0.0649897	0.045816	0.00025796	0.136776	0.000189602
SAMD9L	0.863873	0.00235751	-0.897567	0.000319634	0.0336933	0.841317	0.0058126	0.000797229	0.910352	0.00154449
SAMM50	0.259544	0.242709	0.119932	0.536084	-0.379476	0.00476	0.402758	0.695804	0.0116243	0.0171004
SAPS2	0.0315373	0.829872	0.176949	0.168636	-0.208486	0.0187212	0.902884	0.304421	0.0436842	0.0339895
SART3	-0.398703	0.022712	0.192287	0.206308	0.206416	0.0488354	0.052433	0.356866	0.106069	0.0477804
SBNO2	-0.101509	0.38461	-0.0956449	0.348461	0.197154	0.00528441	0.559779	0.522745	0.0128742	0.019936
SCAI	0.370596	0.102288	-0.0250061	0.899223	-0.34559	0.0114802	0.202655	0.946193	0.0273796	0.0368906
SCAMP2	-0.347775	0.0143909	0.132639	0.282203	0.215135	0.0116374	0.0339991	0.449781	0.0277346	0.0165161
SCARB2	0.576992	0.00592263	-0.444754	0.014949	-0.132238	0.288816	0.0144008	0.0352526	0.457549	0.0208828
SCLY	0.0691839	0.714946	0.193689	0.242605	-0.262873	0.0215682	0.831277	0.402626	0.0499142	0.0493088
SDR39U1	0.11825	0.370387	0.0852	0.459893	-0.20345	0.0107704	0.545263	0.630648	0.0257502	0.0402658
SEC23A	0.583173	0.0056225	-0.479138	0.00912735	-0.104035	0.405784	0.0136852	0.0219406	0.580683	0.0171162
SEC23IP	0.564301	0.00427603	-0.317954	0.0636813	-0.246347	0.0366042	0.010463	0.134342	0.0815125	0.0129349
SEC31B	-0.199675	0.352382	0.448503	0.0175065	-0.248828	0.0542364	0.527233	0.0409943	0.116483	0.0151801
SEC61B	0.110418	0.356597	0.113412	0.278631	-0.22383	0.00207026	0.531727	0.445713	0.0051123	0.00756194
SEH1L	0.527328	0.0196504	-0.220496	0.26148	-0.306831	0.0235581	0.0457638	0.425941	0.0542352	0.0284689
SEPHS1	0.187693	0.383812	0.218186	0.24688	-0.40588	0.00191597	0.558899	0.408289	0.00473484	0.00580972
SERBP1	0.433075	0.0128393	-0.292812	0.0533496	-0.140263	0.176536	0.0304728	0.11477	0.315856	0.0437254
SERGEF	0.198999	0.116239	0.0703174	0.524066	-0.269317	0.000468356	0.22543	0.685617	0.00116715	0.00258358
SERINC1	0.069781	0.634771	-0.261369	0.0427513	0.191588	0.0306461	0.772988	0.0940732	0.069277	0.0207878
SFI1	-0.388217	0.00970844	0.311599	0.0173476	0.0766177	0.391028	0.0232896	0.0406365	0.566048	0.0344819
SFRS12IP1	0.346825	0.0464562	0.013167	0.930678	-0.359992	0.000647803	0.101462	0.96392	0.00161221	0.00277165
SFXN2	-0.0462277	0.777362	0.333586	0.0203855	-0.287358	0.00375365	0.870832	0.0473566	0.00920066	0.00233548
SHISA5	-0.0322526	0.792037	-0.141944	0.18507	0.174197	0.018422	0.880081	0.327863	0.043019	0.03127
SIGLEC1	0.850092	0.216375	-1.40393	0.0200745	0.553842	0.179472	0.369504	0.0466803	0.320029	0.0415751
SIT1	-0.108885	0.56417	0.326148	0.0490811	-0.217263	0.0561337	0.719098	0.106533	0.120181	0.0358548
SIVA1	-0.0522807	0.714663	0.268521	0.0326159	-0.21624	0.0123936	0.83102	0.0733835	0.0294467	0.00910588
SLC17A5	0.380217	0.0224104	-0.0772756	0.592845	-0.302942	0.00254862	0.05177	0.741593	0.00627757	0.00759583
SLC22A3	-0.380313	0.00992919	0.192586	0.132758	0.187727	0.0333396	0.0237976	0.251368	0.0748549	0.0238334
SLC25A16	-0.238563	0.0475593	0.0649484	0.535013	0.173614	0.0164757	0.103592	0.694972	0.0387014	0.0386271
SLC25A42	-0.138448	0.286457	0.261401	0.0219563	-0.122953	0.115141	0.454742	0.0507711	0.223572	0.0365252
SLC25A46	0.483183	0.00172233	-0.345488	0.00998368	-0.137695	0.132472	0.0042608	0.0239239	0.250899	0.0077178
SLC30A5	-0.355838	0.00380351	0.246187	0.0213692	0.109651	0.133838	0.00932116	0.0494855	0.2531	0.0167377
SLC33A1	0.395583	0.0282446	-0.155363	0.321512	-0.24022	0.0263572	0.0642761	0.493907	0.060257	0.0401634
SLC35A3	0.0722347	0.736543	0.294958	0.116968	-0.367193	0.0047772	0.845504	0.226586	0.0116649	0.00875882
SLC35E1	0.481087	0.0080196	-0.137884	0.380419	-0.343203	0.0016808	0.0193656	0.555443	0.00415911	0.00333541
SLC35E2	0.225215	0.135219	0.00385079	0.976606	-0.229066	0.0117565	0.255273	0.98827	0.0280065	0.0392997
SLC39A8	0.507126	0.0175775	-0.184435	0.319913	-0.322692	0.0118449	0.0411485	0.492178	0.0282069	0.0184643
SLC39A9	-0.000572204	0.996471	0.169595	0.134652	-0.169023	0.0304191	0.998335	0.254386	0.0687951	0.0450893
SLC41A1	0.0847883	0.710305	0.413364	0.0392503	-0.498152	0.000346985	0.828145	0.0869519	0.000865176	0.000450812
SLC7A6	0.144082	0.425589	0.151009	0.339307	-0.295091	0.00700233	0.598614	0.513078	0.0169679	0.0209647
SLFN12	0.650515	0.00430803	-0.428907	0.0304234	-0.221609	0.102387	0.0105394	0.068801	0.202809	0.0177631
SMCHD1	0.235863	0.112336	-0.315882	0.0153827	0.0800195	0.368017	0.219227	0.0362218	0.54274	0.0418691
SMCR8	0.349726	0.00477968	-0.293352	0.00670102	-0.0563742	0.443775	0.0116702	0.0162596	0.615675	0.0146046
SMPD1	0.331532	0.0180265	-0.0414599	0.733071	-0.290073	0.000621696	0.0421549	0.84337	0.00154762	0.00258693
SNHG10	0.23178	0.221108	0.0544941	0.741466	-0.286274	0.0122891	0.375344	0.848826	0.0292124	0.0432339
SNRNP40	0.483937	0.0145986	-0.256834	0.135941	-0.227103	0.0552719	0.0344692	0.256405	0.118521	0.0387897
SNRNP70	-0.0446974	0.79547	0.276808	0.0673195	-0.232111	0.025768	0.882	0.141074	0.0589914	0.0247301
SNRPF	-0.02952	0.870573	0.275955	0.0824727	-0.246435	0.0242863	0.929333	0.168338	0.0557986	0.0268882
SNX15	-0.454522	0.000275245	0.295762	0.00632229	0.15876	0.0321023	0.000686688	0.0153566	0.0723179	0.0013081
SOCS4	0.593956	0.00828049	-0.431386	0.0277052	-0.16257	0.224802	0.0199762	0.0631352	0.38025	0.0295688
SON	0.375123	0.0151879	-0.288397	0.0323242	-0.0867268	0.346108	0.0357884	0.0727889	0.520157	0.0478241
SP100	0.102991	0.571199	-0.329236	0.0392695	0.226245	0.0390899	0.724711	0.0869846	0.0866447	0.021357
SP110	-0.00425232	0.979544	-0.261115	0.072723	0.265368	0.00821459	0.989798	0.150979	0.0198244	0.00916814
SPG20	0.437179	0.00833557	-0.28043	0.0517315	-0.156749	0.112622	0.0201054	0.111634	0.2197	0.0302517
SPG7	0.421504	0.00710071	-0.250197	0.0659635	-0.171306	0.0666941	0.0172032	0.138569	0.139882	0.0237714
SPN	-0.489095	0.00227936	0.412032	0.00323094	0.0770625	0.417426	0.00562271	0.00793609	0.591327	0.006382
SPPL2A	0.343592	0.0197986	-0.37956	0.00334661	0.0359675	0.682128	0.0460765	0.00821309	0.807097	0.0136233
SPTAN1	-0.270342	0.214111	0.522381	0.00640429	-0.252038	0.0541606	0.36675	0.0155519	0.116339	0.00663914
SPTB	-0.370982	0.0299727	0.105432	0.477665	0.265549	0.00977883	0.0678746	0.64632	0.0234471	0.0220771
SPTBN4	-0.260699	0.0343045	0.0604468	0.572164	0.200252	0.00692515	0.0768347	0.725539	0.016787	0.0221626
SPTLC2	0.291182	0.160582	-0.425045	0.0196152	0.133863	0.281637	0.29274	0.0456845	0.449202	0.0458548
SRGAP2	0.450784	0.0424068	-0.53782	0.00580212	0.0870358	0.511464	0.0933617	0.0141121	0.674882	0.0204374
SRGAP2P1	0.626074	0.00926391	-0.424625	0.0426179	-0.201449	0.160022	0.0222554	0.0937958	0.291907	0.0324767
SRP54	0.421689	0.0134125	-0.315858	0.0336213	-0.105831	0.297581	0.03178	0.0754406	0.467133	0.0462786
SSBP1	0.0449971	0.803828	0.221695	0.162305	-0.266693	0.0148724	0.886636	0.295205	0.0350928	0.0280278
SSBP2	0.649964	0.000927681	-0.341112	0.0446405	-0.308852	0.00834314	0.0023047	0.0978187	0.0201212	0.00235097
SSR2	-0.070542	0.577611	0.230475	0.0382994	-0.159933	0.0362906	0.729473	0.0850206	0.0808957	0.0204272
STAT1	0.400114	0.0150867	-0.45993	0.00147368	0.0598162	0.541684	0.035569	0.00365112	0.70056	0.00573211
STAU1	0.30156	0.0126991	-0.275493	0.00921181	-0.0260668	0.71728	0.0301491	0.0221343	0.83261	0.0253919
STK17B	0.272946	0.0924976	-0.34544	0.0152112	0.0724946	0.454894	0.185823	0.0358411	0.626346	0.0453494
STMN3	0.112022	0.589006	0.227176	0.210549	-0.339197	0.00688856	0.738377	0.362419	0.0167014	0.0162279
STT3A	0.432815	0.0140478	-0.238486	0.119564	-0.194329	0.0650269	0.0332261	0.230628	0.136841	0.0399657
STX18	-0.206677	0.193582	0.323097	0.0206105	-0.11642	0.221965	0.339471	0.0478456	0.376417	0.0444114
SUCLA2	0.544825	0.00310197	-0.235531	0.139829	-0.309294	0.00506857	0.00762211	0.26229	0.0123581	0.0040922
SUMF2	0.212488	0.189213	0.158207	0.262861	-0.370695	0.000172689	0.333655	0.427506	0.000431154	0.000732824
SUN2	-0.344303	0.0020954	0.228634	0.0187326	0.115669	0.0821897	0.0051731	0.0437082	0.167855	0.00911391
SUSD1	0.431124	0.0236702	-0.45101	0.00690599	0.019886	0.860936	0.0544775	0.0167416	0.922788	0.0256076
SUZ12 /// SUZ12P	0.175992	0.357496	-0.392776	0.0194781	0.216784	0.0597043	0.53264	0.0453731	0.126855	0.017784
SYNGR2	-0.1431	0.264982	-0.0730121	0.514572	0.216112	0.00539405	0.430006	0.677589	0.0131356	0.0206786
SYNJ2BP	0.718238	0.00506884	-0.396413	0.0747868	-0.321825	0.0354276	0.0123581	0.154724	0.0791407	0.0137713
TAF1C	0.260114	0.0756038	0.0215309	0.865752	-0.281644	0.00148312	0.15617	0.926177	0.00367429	0.00659191
TAF5	0.39958	0.0282477	-0.175353	0.268148	-0.224227	0.039954	0.0642795	0.433933	0.0883975	0.0493387
TAF9B	0.323004	0.0414299	-0.371141	0.0075527	0.0481367	0.610516	0.0914136	0.0182715	0.755001	0.0294109
TAP2	0.631442	0.0104941	-0.767475	0.000412094	0.136033	0.354325	0.0251077	0.00102713	0.529382	0.00163271
TARS	-0.133756	0.343861	-0.105274	0.393666	0.239031	0.00519929	0.518018	0.568603	0.0126707	0.0182317
TATDN3	0.278325	0.0769612	-0.354987	0.0101661	0.0766622	0.415131	0.15864	0.0243507	0.589158	0.0336966
TBC1D10C	-0.0463847	0.835763	0.385412	0.0497811	-0.339027	0.0122283	0.906564	0.107888	0.0290782	0.0104656
TBC1D23	0.308331	0.0486528	-0.356234	0.00938888	0.047903	0.607811	0.105707	0.022542	0.753084	0.0337769
TCEA3	0.52018	0.0743223	0.115833	0.647883	-0.636013	0.00032939	0.153877	0.782036	0.00082146	0.00160634
TCOF1	-0.392595	0.0152436	0.337459	0.0169345	0.055136	0.567032	0.0359069	0.0397251	0.721474	0.0435924
TCTE3	0.245659	0.302453	0.147029	0.479567	-0.392688	0.00642926	0.472746	0.647894	0.0156116	0.0221123
TCTN2	-0.477706	0.000384559	0.377114	0.0012905	0.100592	0.205848	0.000958625	0.00320028	0.356359	0.00163115
TDRD3	0.379041	0.0274879	-0.0486132	0.744647	-0.330428	0.00146427	0.062651	0.850387	0.00362828	0.00510606
TDRD7	0.421566	0.0485616	-0.598888	0.00146855	0.177322	0.165464	0.105532	0.00363864	0.299702	0.0036546
TEAD2	-0.364641	0.00796714	0.218212	0.067746	0.146428	0.0741344	0.0192448	0.141856	0.153542	0.0278995
TFEC	0.407859	0.0706561	-0.63506	0.00141217	0.227201	0.0929665	0.147228	0.00350004	0.186642	0.00254919
THEMIS	0.592701	0.0430892	-0.188747	0.458766	-0.403953	0.0217302	0.0947485	0.629571	0.0502775	0.0434339
TIAM1	0.270675	0.275083	0.109356	0.613291	-0.380031	0.0111772	0.441488	0.757124	0.0266955	0.0379818
TICAM2 /// TMED7-TICAM2	0.369391	0.0728219	-0.475933	0.00847149	0.106543	0.386735	0.151134	0.0204196	0.561859	0.0263422
TIMM9	0.30862	0.0781388	0.0473433	0.756123	-0.355963	0.000805275	0.160605	0.857651	0.00200161	0.00362247
TIMP2	0.206775	0.13867	-0.329231	0.00734359	0.122456	0.143678	0.260604	0.0177742	0.26801	0.0132176
TLE3	-0.404186	0.00998083	0.306344	0.0250785	0.0978421	0.29481	0.0239185	0.0574891	0.464049	0.0325722
TLR6	-0.247327	0.239391	-0.100907	0.582152	0.348234	0.00615499	0.39865	0.733015	0.0149566	0.0225757
TLR7	0.673104	0.0114069	-0.562784	0.0153889	-0.11032	0.485897	0.0272163	0.0362319	0.652876	0.0322492
TM9SF1	0.384191	0.00265351	-0.293388	0.00842844	-0.0908029	0.231548	0.00653228	0.020322	0.388832	0.0119671
TMBIM1	-0.294178	0.0172424	0.122901	0.251984	0.171277	0.0207322	0.0404021	0.41467	0.048114	0.0267717
TMC8	0.157532	0.385305	0.186701	0.23928	-0.344233	0.00177752	0.560499	0.398499	0.00439596	0.00505575
TMED5	0.359966	0.0269839	-0.0921655	0.514332	-0.267801	0.00625677	0.061594	0.67734	0.0151983	0.0150505
TMEM131	0.410005	0.0177477	-0.356695	0.0182186	-0.05331	0.604696	0.0415249	0.0425639	0.750887	0.0457328
TMEM187	-0.332848	0.0219123	0.308184	0.0152239	0.0246645	0.775548	0.0506812	0.0358667	0.869437	0.0481962
TMEM204	0.338054	0.166546	0.034869	0.869929	-0.372923	0.0114308	0.301291	0.92888	0.0272668	0.0397513
TMEM50B	0.070661	0.736825	0.281326	0.126752	-0.351987	0.00572354	0.845632	0.242038	0.0139267	0.0101606
TMEM60	0.454267	0.0261306	-0.471593	0.00838606	0.017326	0.88678	0.0597697	0.0202211	0.938482	0.0298584
TMEM87B	0.579865	0.00961742	-0.34765	0.0742026	-0.232215	0.082315	0.023074	0.153675	0.168068	0.0303488
TMLHE	0.513996	0.0110393	-0.493395	0.00530907	-0.0206008	0.863989	0.0263758	0.0129334	0.925062	0.0181142
TNFAIP6	0.561129	0.0372376	-0.73998	0.00179701	0.178851	0.266291	0.0828348	0.00444361	0.431657	0.005865
TNFRSF10A	-0.376855	0.0493266	0.529388	0.00171415	-0.152533	0.183418	0.107008	0.00424109	0.325444	0.00455778
TNFSF10	0.178112	0.24422	-0.331265	0.0137541	0.153153	0.0956421	0.404809	0.0325604	0.191279	0.0168541
TNFSF13B	0.539472	0.00407894	-0.559305	0.000690164	0.0198333	0.85873	0.00998692	0.00171709	0.921427	0.00275746
TOMM40L	0.365808	0.0821561	-0.46544	0.0117186	0.0996312	0.428415	0.167812	0.0279197	0.601206	0.036444
TOR1B	0.677089	0.00108743	-0.563343	0.00183713	-0.113746	0.353854	0.00270041	0.00454226	0.528898	0.00323916
TPM2	0.00149014	0.994986	0.445143	0.032708	-0.446633	0.00193472	0.997597	0.0735823	0.00478026	0.00173911
TPMT	-0.300927	0.014926	0.187617	0.081176	0.113311	0.124662	0.0352068	0.166067	0.238827	0.0485872
TRAF1	0.122702	0.537324	0.196169	0.259505	-0.318871	0.00806777	0.696973	0.423712	0.0194796	0.0214395
TRAF7	-0.378991	0.00176534	0.267591	0.011126	0.111401	0.121672	0.00436611	0.026578	0.234136	0.00842851
TRAFD1	0.120132	0.485473	-0.325529	0.0314237	0.205397	0.0477763	0.652568	0.0709138	0.104025	0.020886
TRANK1	0.312678	0.046797	-0.371867	0.00704683	0.0591889	0.528386	0.102105	0.0170747	0.689271	0.0246532
TRAPPC2 /// TRAPPC2P1	0.514483	0.00375106	-0.313638	0.0419386	-0.200845	0.0576077	0.00919489	0.0924231	0.123025	0.0138618
TRBC1	-0.174545	0.43224	0.521064	0.00779863	-0.34652	0.00991617	0.604908	0.0188481	0.0237678	0.00229056
TRIM22	0.541103	0.00948114	-0.675139	0.000240986	0.134036	0.280398	0.022758	0.000601405	0.4478	0.000871368
TRIM25	-0.182683	0.269937	-0.161185	0.265203	0.343867	0.000639636	0.435947	0.430311	0.00159208	0.00199153
TRIM26	0.363701	0.0151298	-0.350407	0.00748181	-0.013294	0.881384	0.0356643	0.0181022	0.935125	0.0283427
TRIM5	0.623713	0.0169859	-0.539255	0.01814	-0.0844582	0.587248	0.0398339	0.0424028	0.73726	0.0431624
TRIM65	-0.339105	0.00277155	0.202797	0.0392869	0.136308	0.0435515	0.0068182	0.0870038	0.0956645	0.0106639
TRIOBP	-0.369446	0.00334409	0.206664	0.0585518	0.162782	0.0302419	0.00820793	0.124766	0.0684257	0.0106123
TRMT12	0.444599	0.00762832	-0.451211	0.00200512	0.00661212	0.946748	0.0184499	0.00495269	0.972717	0.00841873
TRPS1	0.434485	0.00742603	-0.266041	0.0593621	-0.168443	0.0818459	0.0179705	0.126222	0.167256	0.0267763
TRPT1	0.254433	0.0690485	-0.00921746	0.939636	-0.245216	0.00371278	0.144241	0.969005	0.00910329	0.0160699
TRPV1	-0.0923257	0.621035	0.34246	0.0368318	-0.250134	0.0264661	0.762769	0.0819804	0.060492	0.0169115
TRRAP	-0.0756499	0.71175	0.327594	0.0681755	-0.251944	0.0412709	0.829161	0.142627	0.0910779	0.0354607
TSEN54	-0.0373631	0.862688	0.310765	0.100834	-0.273402	0.0359202	0.924192	0.200281	0.0801463	0.0420606
TSPYL2	-0.270513	0.0764689	0.425219	0.00158564	-0.154706	0.0910514	0.157711	0.00392533	0.183307	0.00313673
TSR1	-0.570688	0.000150469	0.371702	0.00437553	0.198986	0.02565	0.000375795	0.0106999	0.0587348	0.000801815
TTC1	0.35571	0.012792	-0.229295	0.065206	-0.126415	0.138061	0.0303641	0.137166	0.259758	0.0449089
TTC15	-0.0312613	0.87219	0.294372	0.0841214	-0.26311	0.0249259	0.930446	0.171238	0.0571755	0.0275369
TTC22	0.225881	0.195896	0.16035	0.292911	-0.386231	0.000282633	0.342673	0.462065	0.000705032	0.00116897
TTC3	0.210854	0.257354	0.103937	0.522264	-0.314791	0.00519139	0.421308	0.684204	0.0126522	0.0181473
TWF2	-0.428545	0.000882579	0.253226	0.0233731	0.175319	0.0222452	0.00219307	0.0538435	0.0514033	0.00374214
TWISTNB	0.575674	0.016936	-0.306911	0.143104	-0.268763	0.0622558	0.0397263	0.267127	0.131636	0.0440698
TXNDC9	0.417008	0.0143708	-0.352839	0.0176914	-0.0641692	0.526899	0.0339555	0.041398	0.687955	0.0391026
UACA	-0.463949	0.00209573	0.299208	0.0223725	0.164742	0.0663238	0.00517359	0.0516885	0.139215	0.00891354
UBE2A	0.115608	0.391362	-0.258821	0.0289038	0.143212	0.0776037	0.566302	0.065641	0.159704	0.0302979
UBE2F	0.117845	0.501397	-0.314212	0.0411771	0.196367	0.0628402	0.665932	0.090886	0.132751	0.0325515
UBE2G2	-0.49794	0.00500636	0.345975	0.0250403	0.151966	0.150073	0.0122095	0.057414	0.277762	0.0185602
UBE2Q2	0.150707	0.39928	0.127011	0.416097	-0.277718	0.0101847	0.573959	0.59015	0.0243908	0.0319776
UBQLN4	0.379399	0.0447264	-0.0106275	0.948408	-0.368772	0.00125868	0.0979745	0.973151	0.00312196	0.0050006
UBTF	0.0230786	0.848324	0.186465	0.0781301	-0.209544	0.00418441	0.914672	0.160596	0.0102426	0.00701333
UBXN2A	-0.550549	9.56387e-05	0.371338	0.00239254	0.179211	0.0317284	0.000238947	0.00589679	0.0715445	0.000543774
UCHL3	0.503413	0.00816076	-0.236378	0.152348	-0.267035	0.019062	0.0196981	0.281095	0.0444455	0.0152166
UNC119B	0.345955	0.0721123	-0.0696093	0.677478	-0.276346	0.0169728	0.149862	0.803724	0.0398055	0.0451602
USF2	-0.30699	0.0138157	0.149544	0.167433	0.157446	0.0348715	0.0327004	0.302571	0.0780157	0.0308691
USMG5	0.535218	0.00330065	-0.284837	0.0714035	-0.250381	0.0213313	0.00810479	0.148606	0.0494064	0.0081492
USP18	1.15366	0.0565164	-1.4889	0.00508757	0.335234	0.353734	0.120928	0.012403	0.528784	0.0183015
USP25	0.428809	0.00124765	-0.402191	0.000543724	-0.0266184	0.73483	0.00309478	0.00135403	0.844391	0.0019272
UXT	0.471694	0.0202221	-0.185722	0.292511	-0.285972	0.0189253	0.0470016	0.461619	0.0441373	0.0254438
VAMP3	0.442063	0.0088611	-0.309788	0.0351724	-0.132276	0.188585	0.0213264	0.0786237	0.332756	0.0318151
VASP	0.0808969	0.639397	-0.304873	0.0443292	0.223976	0.0315386	0.776224	0.0971903	0.0711449	0.0237686
VAV3	0.174177	0.243236	-0.292642	0.0255194	0.118465	0.185957	0.403526	0.0584526	0.32917	0.0492727
VPS25	-0.236216	0.142311	0.361537	0.0106014	-0.125321	0.194053	0.266047	0.0253568	0.340107	0.0265221
VPS33B	0.468769	0.0106517	-0.247545	0.120588	-0.221224	0.0437826	0.025474	0.232377	0.096103	0.0265802
VPS52	-0.129635	0.384316	0.288988	0.0272577	-0.159353	0.0755134	0.559449	0.0621691	0.15604	0.0284208
VRK2	0.505884	0.0101379	-0.406431	0.0178999	-0.0994531	0.395651	0.0242848	0.0418686	0.570516	0.0321743
WDR27	0.127446	0.463372	0.1281	0.398942	-0.255546	0.0149335	0.633858	0.573555	0.0352225	0.0447042
WDR4	0.145205	0.576726	0.242763	0.285957	-0.387967	0.0136078	0.728902	0.454123	0.0322274	0.0345316
WDR47	0.507391	0.00872047	-0.462587	0.00623827	-0.0448046	0.696799	0.021002	0.0151571	0.818171	0.0192852
WDR48	0.275534	0.180261	0.0942946	0.598904	-0.369829	0.00297211	0.321089	0.745932	0.00730573	0.0113989
WDR54	0.0680357	0.696821	0.258302	0.0915767	-0.326337	0.00208894	0.818173	0.184224	0.0051578	0.0039295
WDR6	-0.175584	0.17384	0.27578	0.0150224	-0.100197	0.195581	0.312029	0.0354216	0.342213	0.0287889
WIPI1	-0.465084	0.0232531	0.183344	0.30319	0.28174	0.0219231	0.053589	0.473637	0.0507002	0.0303861
WWC3	0.495496	0.00245261	-0.389903	0.00624376	-0.105593	0.276655	0.00604297	0.0151686	0.443373	0.00845839
XAF1	1.13864	0.00369295	-1.12227	0.0010918	-0.0163647	0.943908	0.00905635	0.00271109	0.971328	0.00487194
XPNPEP3	0.520859	0.0138239	-0.370651	0.044352	-0.150208	0.233625	0.0327178	0.0972348	0.391394	0.0475599
XPO4	0.204865	0.252831	0.101579	0.515832	-0.306444	0.00470551	0.415719	0.678776	0.0114934	0.0174989
XPO7	0.240107	0.201482	-0.388997	0.0184505	0.14889	0.186687	0.35024	0.0430804	0.330204	0.0363341
XRCC2	-0.576254	0.000790434	0.299224	0.0439873	0.27703	0.00684278	0.00196484	0.0965151	0.0165934	0.00197845
XRN1	0.277074	0.0120805	-0.255832	0.00804705	-0.021242	0.746332	0.0287422	0.0194307	0.851454	0.0230414
YEATS2	0.00851272	0.957426	-0.24803	0.0762267	0.239517	0.0129988	0.978191	0.157293	0.0308384	0.016215
YIPF4	0.560083	0.01064	-0.52893	0.00582885	-0.0311529	0.811152	0.0254475	0.0141753	0.891202	0.0203162
ZBED5	0.0478511	0.763965	0.190149	0.172987	-0.238	0.0135023	0.86227	0.310821	0.0319852	0.0260682
ZBP1	0.422087	0.173226	-0.683689	0.012066	0.261602	0.159391	0.31118	0.0287095	0.290983	0.0236411
ZBTB20	0.591195	0.000547027	-0.385266	0.00941543	-0.205928	0.0424895	0.00136217	0.0226044	0.0935282	0.00245772
ZBTB24	0.529956	0.00848745	-0.283836	0.104604	-0.24612	0.0408002	0.0204556	0.2065	0.0901342	0.0217971
ZBTB33	0.374942	0.0228809	-0.115331	0.420222	-0.259611	0.00876933	0.0527986	0.593607	0.0211171	0.0176103
ZBTB4	0.101606	0.550865	0.152684	0.305342	-0.25429	0.0135153	0.70786	0.476097	0.032014	0.0340424
ZBTB41	0.620262	0.00436351	-0.291867	0.121798	-0.328395	0.0116577	0.0106718	0.234323	0.0277796	0.0078279
ZC3H7B	-0.732473	7.25967e-05	0.477904	0.00278536	0.254569	0.0197429	0.000181412	0.00685135	0.045955	0.000345071
ZC3HAV1	0.398793	0.0115126	-0.367218	0.00779459	-0.031575	0.736595	0.0274518	0.0188417	0.845539	0.0231795
ZCCHC10	0.597294	0.0124852	-0.442684	0.0336473	-0.15461	0.277711	0.029652	0.0754904	0.444546	0.0419076
ZCCHC2	0.507352	0.0967433	-0.768776	0.0042373	0.261424	0.153223	0.19321	0.0103708	0.282343	0.0096619
ZDHHC3	0.245964	0.127103	-0.35769	0.0115405	0.111725	0.24729	0.24259	0.0275167	0.408823	0.0297752
ZDHHC6	0.28987	0.0473483	-0.0398918	0.753511	-0.249978	0.00457014	0.103217	0.856092	0.0111682	0.0154405
ZFAND5	0.149772	0.196201	-0.243014	0.0169593	0.0932412	0.179817	0.343102	0.0397787	0.320494	0.032711
ZFC3H1	0.283925	0.0124628	-0.143829	0.145127	-0.140096	0.0392825	0.0296021	0.270282	0.0869989	0.0264906
ZFYVE27	-0.29606	0.0151353	0.164971	0.119561	0.13109	0.0719071	0.0356729	0.230628	0.149536	0.0454079
ZMPSTE24	0.415368	0.00728479	-0.296331	0.0279171	-0.119036	0.196437	0.0176394	0.0635928	0.343424	0.0262038
ZMYM4	0.611049	0.00159116	-0.40611	0.0157129	-0.204939	0.0747773	0.00393875	0.0369663	0.154712	0.00659035
ZMYND8	-0.371274	0.00332499	0.193318	0.0779208	0.177956	0.0184732	0.00816306	0.160224	0.0431283	0.00944931
ZNF101	0.364177	0.139635	0.0261938	0.902923	-0.39037	0.00870398	0.262018	0.948522	0.0209635	0.0304509
ZNF141	0.466563	0.0102696	-0.255842	0.105315	-0.210721	0.0523716	0.0245897	0.207698	0.112892	0.0276685
ZNF160	-0.543489	0.000184674	0.353718	0.00497667	0.189771	0.0275474	0.000461018	0.0121415	0.062783	0.000875596
ZNF200	0.641777	0.00296872	-0.501644	0.00771237	-0.140133	0.27452	0.00729785	0.0186475	0.440983	0.0108435
ZNF202	0.614808	0.00455502	-0.237677	0.205415	-0.37713	0.003731	0.0111333	0.355817	0.00914685	0.00417698
ZNF37B	0.476411	0.0750423	0.0514926	0.824959	-0.527903	0.00112852	0.155157	0.899707	0.00280139	0.00493108
ZNF398	0.383442	0.0226396	-0.130879	0.370329	-0.252562	0.0124261	0.0522751	0.545219	0.0295204	0.0223492
ZNF420	0.290718	0.164028	0.024312	0.89375	-0.31503	0.0124228	0.297584	0.942781	0.0295141	0.0424633
ZNF445	-0.355057	0.00464717	0.228275	0.0363247	0.126782	0.0897376	0.0113537	0.0809657	0.180964	0.0191132
ZNF468	0.527792	0.0187078	-0.279449	0.152227	-0.248342	0.0643347	0.0436556	0.280911	0.135512	0.0469195
ZNF490	-0.336713	0.0101735	0.301147	0.00854155	0.035566	0.648049	0.0243669	0.0205823	0.782118	0.0247805
ZNF506	0.109745	0.568339	0.199074	0.236848	-0.30882	0.00798414	0.722458	0.395372	0.0192847	0.0200413
ZNF527	0.318699	0.164866	0.0483746	0.808841	-0.367074	0.00807023	0.298878	0.889709	0.0194843	0.0300512
ZNF528	-0.427636	0.00563511	0.26528	0.0481916	0.162356	0.0778883	0.0137151	0.104826	0.16019	0.0199364
ZNF550	0.525603	0.0282357	-0.177358	0.394164	-0.348245	0.0155069	0.0642596	0.569157	0.0364946	0.0275043
ZNF552	0.0165251	0.925216	0.232133	0.132376	-0.248659	0.0193953	0.961052	0.2508	0.0451908	0.0307003
ZNF554	-0.346887	0.005041	0.173413	0.106069	0.173474	0.0189897	0.0122917	0.208926	0.0442821	0.013749
ZNF589	0.0164561	0.93795	0.271907	0.142061	-0.288363	0.0238849	0.968131	0.26563	0.0549397	0.0372789
ZNF592	0.329283	0.0313207	-0.337946	0.0116208	0.0086628	0.924297	0.0706934	0.0276973	0.960574	0.0418455
ZNF611	-0.560954	0.000135601	0.350456	0.00587372	0.210498	0.015704	0.000338725	0.0142827	0.0369475	0.000601741
ZNF721	-0.622608	0.000157916	0.441156	0.00204099	0.181452	0.062495	0.000394295	0.00504065	0.132086	0.000731664
ZNF747	-0.166365	0.116979	0.254703	0.00635455	-0.0883375	0.164897	0.226597	0.0154321	0.29892	0.0154691
ZNF764	0.214167	0.240299	0.0616066	0.698547	-0.275774	0.0122603	0.399795	0.819356	0.0291494	0.0452523
ZNF836	-0.207101	0.351182	0.422419	0.0303388	-0.215318	0.10688	0.525894	0.0686253	0.210252	0.0368476
ZNF880	0.360473	0.0982372	-0.0375678	0.843074	-0.322905	0.0139476	0.19579	0.911286	0.0329987	0.0425931
ZNRF2	0.458855	0.00697207	-0.394662	0.00787799	-0.0641937	0.525312	0.0168956	0.0190364	0.686365	0.020168
ZRSR2	0.236665	0.159843	0.0233132	0.873741	-0.259978	0.0105052	0.291662	0.931215	0.0251312	0.0378019

## Sheet: Metascape_enrichment
GroupID	Category	Term	Description	LogP	Log(q-value)	InTerm_InList	Genes	Symbols
1_Summary	GO Biological Processes	GO:0045071	negative regulation of viral genome replication	-25.2248	-21.1738	13/57	3428,3434,4599,4940,5359,5610,6352,9636,9683,24138,56829,64135,91543,104,6780,7706,7726,10346,85363,1958,2185,2537,2633,3115,3146,3433,3437,3455,3572,3588,3597,3600,3663,4791,4792,5292,5371,5580,5609,5682,5685,5693,6672,6772,10379,10673,11274,23511,51191,51561,54739,81929,348995,6993,51574,1937,3315,5366,6609,10542,10964,11035,29108,51284,55601,81030,83666,91351,115004,151636	IFI16,IFIT1,MX1,OAS3,PLSCR1,EIF2AK2,CCL5,ISG15,N4BP1,IFIT5,ZC3HAV1,IFIH1,RSAD2,ADARB1,STAU1,TRIM25,TRIM26,TRIM22,TRIM5,EGR1,PTK2B,IFI6,GBP1,HLA-DPB1,HMGB1,IFIT2,IFIT3,IFNAR2,IL6ST,IL10RB,IL13RA1,IL15,IRF5,NFKB2,NFKBIA,PIM1,PML,PRKCD,MAP2K7,PSMA1,PSMA4,PSMB5,SP100,STAT1,IRF9,TNFSF13B,USP18,NUP188,HERC5,IL23A,XAF1,SEH1L,NUP43,DYNLT1,LARP7,EEF1G,HSPB1,PMAIP1,SMPD1,LAMTOR5,IFI44L,RIPK3,PYCARD,TLR7,DD…
1_Member	GO Biological Processes	GO:0045071	negative regulation of viral genome replication	-10.9807	-8.38538	13/57	3428,3434,4599,4940,5359,5610,6352,9636,9683,24138,56829,64135,91543	IFI16,IFIT1,MX1,OAS3,PLSCR1,EIF2AK2,CCL5,ISG15,N4BP1,IFIT5,ZC3HAV1,IFIH1,RSAD2
1_Member	GO Biological Processes	GO:1903900	regulation of viral life cycle	-11.5152	-8.80953	19/139	104,3428,3434,4599,4940,5359,5610,6352,6780,7706,7726,9636,9683,10346,24138,56829,64135,85363,91543	ADARB1,IFI16,IFIT1,MX1,OAS3,PLSCR1,EIF2AK2,CCL5,STAU1,TRIM25,TRIM26,ISG15,N4BP1,TRIM22,IFIT5,ZC3HAV1,IFIH1,TRIM5,RSAD2
1_Member	GO Biological Processes	GO:0045069	regulation of viral genome replication	-10.7027	-8.13323	15/87	104,3428,3434,4599,4940,5359,5610,6352,6780,9636,9683,24138,56829,64135,91543	ADARB1,IFI16,IFIT1,MX1,OAS3,PLSCR1,EIF2AK2,CCL5,STAU1,ISG15,N4BP1,IFIT5,ZC3HAV1,IFIH1,RSAD2
1_Member	Reactome Gene Sets	R-HSA-1280215	Cytokine Signaling in Immune system	-13.8615	-10.8255	46/715	1958,2185,2537,2633,3115,3146,3433,3434,3437,3455,3572,3588,3597,3600,3663,4599,4791,4792,4940,5292,5371,5580,5609,5610,5682,5685,5693,6352,6672,6772,7706,7726,9636,10346,10379,10673,11274,23511,24138,51191,51561,54739,81929,85363,91543,348995	EGR1,PTK2B,IFI6,GBP1,HLA-DPB1,HMGB1,IFIT2,IFIT1,IFIT3,IFNAR2,IL6ST,IL10RB,IL13RA1,IL15,IRF5,MX1,NFKB2,NFKBIA,OAS3,PIM1,PML,PRKCD,MAP2K7,EIF2AK2,PSMA1,PSMA4,PSMB5,CCL5,SP100,STAT1,TRIM25,TRIM26,ISG15,TRIM22,IRF9,TNFSF13B,USP18,NUP188,IFIT5,HERC5,IL23A,XAF1,SEH1L,TRIM5,RSAD2,NUP43
1_Member	GO Biological Processes	GO:0050792	regulation of viral process	-13.3468	-10.423	22/159	104,3428,3434,4599,4940,5359,5610,6352,6772,6780,6993,7706,7726,9636,9683,10346,24138,51574,56829,64135,85363,91543	ADARB1,IFI16,IFIT1,MX1,OAS3,PLSCR1,EIF2AK2,CCL5,STAT1,STAU1,DYNLT1,TRIM25,TRIM26,ISG15,N4BP1,TRIM22,IFIT5,LARP7,ZC3HAV1,IFIH1,TRIM5,RSAD2
1_Member	GO Biological Processes	GO:0009615	response to virus	-24.0335	-20.2251	44/358	104,1937,2537,2633,3315,3428,3433,3434,3437,3455,3588,3663,4599,4940,5359,5366,5371,5610,6352,6609,6772,7706,7726,9636,10346,10379,10542,10964,11035,24138,29108,51191,51284,51561,55601,56829,64135,81030,83666,85363,91351,91543,115004,151636	ADARB1,EEF1G,IFI6,GBP1,HSPB1,IFI16,IFIT2,IFIT1,IFIT3,IFNAR2,IL10RB,IRF5,MX1,OAS3,PLSCR1,PMAIP1,PML,EIF2AK2,CCL5,SMPD1,STAT1,TRIM25,TRIM26,ISG15,TRIM22,IRF9,LAMTOR5,IFI44L,RIPK3,IFIT5,PYCARD,HERC5,TLR7,IL23A,DDX60,ZC3HAV1,IFIH1,ZBP1,PARP9,TRIM5,DDX60L,RSAD2,CGAS,DTX3L
1_Member	Reactome Gene Sets	R-HSA-909733	Interferon alpha/beta signaling	-13.1838	-10.2785	16/72	1958,2537,3433,3434,3437,3455,3663,4599,4940,6772,9636,10379,11274,24138,54739,91543	EGR1,IFI6,IFIT2,IFIT1,IFIT3,IFNAR2,IRF5,MX1,OAS3,STAT1,ISG15,IRF9,USP18,IFIT5,XAF1,RSAD2
1_Member	GO Biological Processes	GO:0048525	negative regulation of viral process	-13.8082	-10.8238	18/91	3428,3434,4599,4940,5359,5610,6352,6772,7706,7726,9636,9683,24138,51574,56829,64135,85363,91543	IFI16,IFIT1,MX1,OAS3,PLSCR1,EIF2AK2,CCL5,STAT1,TRIM25,TRIM26,ISG15,N4BP1,IFIT5,LARP7,ZC3HAV1,IFIH1,TRIM5,RSAD2
1_Member	GO Biological Processes	GO:0051607	defense response to virus	-25.2248	-21.1738	39/250	104,2537,2633,3428,3433,3434,3437,3455,3588,3663,4599,4940,5359,5366,5371,5610,6772,7706,7726,9636,10346,10379,10964,11035,24138,29108,51191,51284,51561,55601,56829,64135,81030,83666,85363,91351,91543,115004,151636	ADARB1,IFI6,GBP1,IFI16,IFIT2,IFIT1,IFIT3,IFNAR2,IL10RB,IRF5,MX1,OAS3,PLSCR1,PMAIP1,PML,EIF2AK2,STAT1,TRIM25,TRIM26,ISG15,TRIM22,IRF9,IFI44L,RIPK3,IFIT5,PYCARD,HERC5,TLR7,IL23A,DDX60,ZC3HAV1,IFIH1,ZBP1,PARP9,TRIM5,DDX60L,RSAD2,CGAS,DTX3L
1_Member	GO Biological Processes	GO:0140546	defense response to symbiont	-25.1582	-21.1738	39/251	104,2537,2633,3428,3433,3434,3437,3455,3588,3663,4599,4940,5359,5366,5371,5610,6772,7706,7726,9636,10346,10379,10964,11035,24138,29108,51191,51284,51561,55601,56829,64135,81030,83666,85363,91351,91543,115004,151636	ADARB1,IFI6,GBP1,IFI16,IFIT2,IFIT1,IFIT3,IFNAR2,IL10RB,IRF5,MX1,OAS3,PLSCR1,PMAIP1,PML,EIF2AK2,STAT1,TRIM25,TRIM26,ISG15,TRIM22,IRF9,IFI44L,RIPK3,IFIT5,PYCARD,HERC5,TLR7,IL23A,DDX60,ZC3HAV1,IFIH1,ZBP1,PARP9,TRIM5,DDX60L,RSAD2,CGAS,DTX3L
1_Member	Reactome Gene Sets	R-HSA-913531	Interferon Signaling	-19.0707	-15.6884	30/199	1958,2537,2633,3115,3433,3434,3437,3455,3663,4599,4940,5371,5580,5610,6672,6772,7706,7726,9636,10346,10379,11274,23511,24138,51191,54739,81929,85363,91543,348995	EGR1,IFI6,GBP1,HLA-DPB1,IFIT2,IFIT1,IFIT3,IFNAR2,IRF5,MX1,OAS3,PML,PRKCD,EIF2AK2,SP100,STAT1,TRIM25,TRIM26,ISG15,TRIM22,IRF9,USP18,NUP188,IFIT5,HERC5,XAF1,SEH1L,TRIM5,RSAD2,NUP43
2_Summary	GO Biological Processes	GO:0002831	regulation of response to biotic stimulus	-10.6546	-8.10951	28/355	1378,3146,3148,3428,3434,3600,4940,5359,6352,6772,9636,9683,10269,10906,11274,26057,26060,29108,29997,51191,51561,55601,79594,81030,83666,85363,115004,151636,2185,2260,3315,3572,4792,5228,51284,472,2175,5580,5682,7130,22904,27342,118788,253260,915,3115,5142,8934,10451,10673,54542,64005,91543,387357	CR1,HMGB1,HMGB2,IFI16,IFIT1,IL15,OAS3,PLSCR1,CCL5,STAT1,ISG15,N4BP1,ZMPSTE24,TRAFD1,USP18,ANKRD17,APPL1,PYCARD,NOP53,HERC5,IL23A,DDX60,MUL1,ZBP1,PARP9,TRIM5,CGAS,DTX3L,PTK2B,FGFR1,HSPB1,IL6ST,NFKBIA,PGF,TLR7,ATM,FANCA,PRKCD,PSMA1,TNFAIP6,SBNO2,RABGEF1,PIK3AP1,RICTOR,CD3D,HLA-DPB1,PDE4B,RAB29,VAV3,TNFSF13B,RC3H2,MYO1G,RSAD2,THEMIS
2_Member	GO Biological Processes	GO:0002831	regulation of response to biotic stimulus	-10.6546	-8.10951	28/355	1378,3146,3148,3428,3434,3600,4940,5359,6352,6772,9636,9683,10269,10906,11274,26057,26060,29108,29997,51191,51561,55601,79594,81030,83666,85363,115004,151636	CR1,HMGB1,HMGB2,IFI16,IFIT1,IL15,OAS3,PLSCR1,CCL5,STAT1,ISG15,N4BP1,ZMPSTE24,TRAFD1,USP18,ANKRD17,APPL1,PYCARD,NOP53,HERC5,IL23A,DDX60,MUL1,ZBP1,PARP9,TRIM5,CGAS,DTX3L
2_Member	GO Biological Processes	GO:0002218	activation of innate immune response	-3.15548	-2.12335	6/63	3146,3428,29108,81030,85363,115004	HMGB1,IFI16,PYCARD,ZBP1,TRIM5,CGAS
2_Member	GO Biological Processes	GO:0032103	positive regulation of response to external stimulus	-4.38836	-3.07405	21/455	2185,2260,3146,3148,3315,3428,3572,3600,4792,5228,5359,6352,26057,29108,51284,51561,55601,81030,83666,85363,115004	PTK2B,FGFR1,HMGB1,HMGB2,HSPB1,IFI16,IL6ST,IL15,NFKBIA,PGF,PLSCR1,CCL5,ANKRD17,PYCARD,TLR7,IL23A,DDX60,ZBP1,PARP9,TRIM5,CGAS
2_Member	GO Biological Processes	GO:0031349	positive regulation of defense response	-3.6064	-2.46768	15/304	3146,3148,3428,3572,3600,4792,5359,6352,29108,51284,51561,81030,83666,85363,115004	HMGB1,HMGB2,IFI16,IL6ST,IL15,NFKBIA,PLSCR1,CCL5,PYCARD,TLR7,IL23A,ZBP1,PARP9,TRIM5,CGAS
2_Member	GO Biological Processes	GO:0050727	regulation of inflammatory response	-3.71073	-2.54813	18/400	472,2175,3572,3600,4792,5580,5682,6352,7130,11274,22904,27342,29108,51284,51561,81030,118788,253260	ATM,FANCA,IL6ST,IL15,NFKBIA,PRKCD,PSMA1,CCL5,TNFAIP6,USP18,SBNO2,RABGEF1,PYCARD,TLR7,IL23A,ZBP1,PIK3AP1,RICTOR
2_Member	GO Biological Processes	GO:0045089	positive regulation of innate immune response	-3.73283	-2.56265	10/144	3146,3148,3428,5359,6352,29108,81030,83666,85363,115004	HMGB1,HMGB2,IFI16,PLSCR1,CCL5,PYCARD,ZBP1,PARP9,TRIM5,CGAS
2_Member	GO Biological Processes	GO:0002833	positive regulation of response to biotic stimulus	-4.07874	-2.83233	12/185	3146,3148,3428,5359,6352,26057,29108,55601,81030,83666,85363,115004	HMGB1,HMGB2,IFI16,PLSCR1,CCL5,ANKRD17,PYCARD,DDX60,ZBP1,PARP9,TRIM5,CGAS
2_Member	GO Biological Processes	GO:0050778	positive regulation of immune response	-4.77598	-3.38094	25/567	915,1378,3115,3146,3148,3428,3572,3600,5142,5359,5580,6352,8934,10451,10673,29108,51561,54542,64005,81030,83666,85363,91543,115004,387357	CD3D,CR1,HLA-DPB1,HMGB1,HMGB2,IFI16,IL6ST,IL15,PDE4B,PLSCR1,PRKCD,CCL5,RAB29,VAV3,TNFSF13B,PYCARD,IL23A,RC3H2,MYO1G,ZBP1,PARP9,TRIM5,RSAD2,CGAS,THEMIS
2_Member	GO Biological Processes	GO:0045088	regulation of innate immune response	-6.84879	-5.04189	18/236	1378,3146,3148,3428,4940,5359,6352,9636,9683,10906,11274,26060,29108,79594,81030,83666,85363,115004	CR1,HMGB1,HMGB2,IFI16,OAS3,PLSCR1,CCL5,ISG15,N4BP1,TRAFD1,USP18,APPL1,PYCARD,MUL1,ZBP1,PARP9,TRIM5,CGAS
2_Member	GO Biological Processes	GO:0031347	regulation of defense response	-9.49405	-7.1863	37/662	472,1378,2175,3146,3148,3428,3434,3572,3600,4792,4940,5359,5580,5682,6352,6772,7130,9636,9683,10269,10906,11274,22904,26060,27342,29108,51191,51284,51561,79594,81030,83666,85363,115004,118788,151636,253260	ATM,CR1,FANCA,HMGB1,HMGB2,IFI16,IFIT1,IL6ST,IL15,NFKBIA,OAS3,PLSCR1,PRKCD,PSMA1,CCL5,STAT1,TNFAIP6,ISG15,N4BP1,ZMPSTE24,TRAFD1,USP18,SBNO2,APPL1,RABGEF1,PYCARD,HERC5,TLR7,IL23A,MUL1,ZBP1,PARP9,TRIM5,CGAS,PIK3AP1,DTX3L,RICTOR
3_Summary	Reactome Gene Sets	R-HSA-1640170	Cell Cycle	-10.0861	-7.63944	39/692	472,890,1032,1871,2010,3364,3978,4926,5425,5432,5434,5437,5682,5685,5693,5861,7444,7840,9184,9656,9814,9985,10121,11116,23511,25777,25978,51434,51512,55142,55766,57804,64689,65057,80097,81929,114799,115106,348995,6102,23265,79867,117177,5116,23354,440145,79003,513,814,2101,2746,3054,6742,9611,23082,25813,84747	ATM,CCNA2,CDKN2D,E2F3,EMD,HUS1,LIG1,NUMA1,POLD2,POLR2C,POLR2E,POLR2H,PSMA1,PSMA4,PSMB5,RAB1A,VRK2,ALMS1,BUB3,MDC1,SFI1,REC8,ACTR1A,CEP43,NUP188,SUN2,CHMP2B,ANAPC7,GTSE1,HAUS2,H2AJ,POLD4,GORASP1,ACD,MZT2B,SEH1L,ESCO1,HAUS1,NUP43,RP2,EXOC7,TCTN2,RAB3IP,PCNT,HAUS5,MZT1,MIS12,ATP5F1D,CAMK4,ESRRA,GLUD1,HCFC1,SSBP1,NCOR1,PPRC1,SAMM50,UNC119B
3_Member	Reactome Gene Sets	R-HSA-1640170	Cell Cycle	-10.0861	-7.63944	39/692	472,890,1032,1871,2010,3364,3978,4926,5425,5432,5434,5437,5682,5685,5693,5861,7444,7840,9184,9656,9814,9985,10121,11116,23511,25777,25978,51434,51512,55142,55766,57804,64689,65057,80097,81929,114799,115106,348995	ATM,CCNA2,CDKN2D,E2F3,EMD,HUS1,LIG1,NUMA1,POLD2,POLR2C,POLR2E,POLR2H,PSMA1,PSMA4,PSMB5,RAB1A,VRK2,ALMS1,BUB3,MDC1,SFI1,REC8,ACTR1A,CEP43,NUP188,SUN2,CHMP2B,ANAPC7,GTSE1,HAUS2,H2AJ,POLD4,GORASP1,ACD,MZT2B,SEH1L,ESCO1,HAUS1,NUP43
3_Member	Reactome Gene Sets	R-HSA-5617833	Cilium Assembly	-2.6146	-1.71751	10/201	6102,7840,9814,10121,11116,23265,55142,79867,115106,117177	RP2,ALMS1,SFI1,ACTR1A,CEP43,EXOC7,HAUS2,TCTN2,HAUS1,RAB3IP
3_Member	Reactome Gene Sets	R-HSA-380320	Recruitment of NuMA to mitotic centrosomes	-4.33154	-3.02787	11/94	4926,5116,7840,9814,10121,11116,23354,55142,80097,115106,440145	NUMA1,PCNT,ALMS1,SFI1,ACTR1A,CEP43,HAUS5,HAUS2,MZT2B,HAUS1,MZT1
3_Member	Reactome Gene Sets	R-HSA-380270	Recruitment of mitotic centrosome proteins and complexes	-4.14334	-2.87996	10/82	5116,7840,9814,10121,11116,23354,55142,80097,115106,440145	PCNT,ALMS1,SFI1,ACTR1A,CEP43,HAUS5,HAUS2,MZT2B,HAUS1,MZT1
3_Member	Reactome Gene Sets	R-HSA-380287	Centrosome maturation	-4.14334	-2.87996	10/82	5116,7840,9814,10121,11116,23354,55142,80097,115106,440145	PCNT,ALMS1,SFI1,ACTR1A,CEP43,HAUS5,HAUS2,MZT2B,HAUS1,MZT1
3_Member	Reactome Gene Sets	R-HSA-5620912	Anchoring of the basal body to the plasma membrane	-3.56636	-2.43471	8/98	7840,9814,10121,11116,55142,79867,115106,117177	ALMS1,SFI1,ACTR1A,CEP43,HAUS2,TCTN2,HAUS1,RAB3IP
3_Member	Reactome Gene Sets	R-HSA-69278	Cell Cycle, Mitotic	-7.37537	-5.46781	30/561	890,1032,1871,2010,3978,4926,5425,5682,5685,5693,5861,7444,7840,9184,9814,10121,11116,23511,25978,51434,51512,55142,55766,57804,64689,80097,81929,114799,115106,348995	CCNA2,CDKN2D,E2F3,EMD,LIG1,NUMA1,POLD2,PSMA1,PSMA4,PSMB5,RAB1A,VRK2,ALMS1,BUB3,SFI1,ACTR1A,CEP43,NUP188,CHMP2B,ANAPC7,GTSE1,HAUS2,H2AJ,POLD4,GORASP1,MZT2B,SEH1L,ESCO1,HAUS1,NUP43
3_Member	Reactome Gene Sets	R-HSA-380259	Loss of Nlp from mitotic centrosomes	-3.23164	-2.1779	8/70	5116,7840,9814,10121,11116,23354,55142,115106	PCNT,ALMS1,SFI1,ACTR1A,CEP43,HAUS5,HAUS2,HAUS1
3_Member	Reactome Gene Sets	R-HSA-380284	Loss of proteins required for interphase microtubule organization from the centrosome	-3.23164	-2.1779	8/70	5116,7840,9814,10121,11116,23354,55142,115106	PCNT,ALMS1,SFI1,ACTR1A,CEP43,HAUS5,HAUS2,HAUS1
3_Member	Reactome Gene Sets	R-HSA-2565942	Regulation of PLK1 Activity at G2/M Transition	-2.58224	-1.6928	8/88	5116,7840,9814,10121,11116,23354,55142,115106	PCNT,ALMS1,SFI1,ACTR1A,CEP43,HAUS5,HAUS2,HAUS1
3_Member	Reactome Gene Sets	R-HSA-69275	G2/M Transition	-3.84134	-2.64754	12/196	890,5682,5685,5693,7840,9814,10121,11116,51512,55142,80097,115106	CCNA2,PSMA1,PSMA4,PSMB5,ALMS1,SFI1,ACTR1A,CEP43,GTSE1,HAUS2,MZT2B,HAUS1
3_Member	Reactome Gene Sets	R-HSA-453274	Mitotic G2-G2/M phases	-4.42457	-3.10147	13/198	890,1871,5682,5685,5693,7840,9814,10121,11116,51512,55142,80097,115106	CCNA2,E2F3,PSMA1,PSMA4,PSMB5,ALMS1,SFI1,ACTR1A,CEP43,GTSE1,HAUS2,MZT2B,HAUS1
3_Member	Reactome Gene Sets	R-HSA-68877	Mitotic Prometaphase	-3.33591	-2.25673	15/204	4926,5116,7840,9184,9814,10121,11116,23354,55142,79003,80097,81929,115106,348995,440145	NUMA1,PCNT,ALMS1,BUB3,SFI1,ACTR1A,CEP43,HAUS5,HAUS2,MIS12,MZT2B,SEH1L,HAUS1,NUP43,MZT1
3_Member	Reactome Gene Sets	R-HSA-1852241	Organelle biogenesis and maintenance	-4.68212	-3.31152	22/296	513,814,2101,2746,3054,5116,6102,6742,7840,9611,9814,10121,11116,23082,23265,23354,25813,55142,79867,84747,115106,117177	ATP5F1D,CAMK4,ESRRA,GLUD1,HCFC1,PCNT,RP2,SSBP1,ALMS1,NCOR1,SFI1,ACTR1A,CEP43,PPRC1,EXOC7,HAUS5,SAMM50,HAUS2,TCTN2,UNC119B,HAUS1,RAB3IP
3_Member	Reactome Gene Sets	R-HSA-68886	M Phase	-5.45636	-3.92829	22/418	2010,4926,5682,5685,5693,5861,7444,7840,9184,9814,10121,11116,23511,25978,51434,55142,55766,64689,80097,81929,115106,348995	EMD,NUMA1,PSMA1,PSMA4,PSMB5,RAB1A,VRK2,ALMS1,BUB3,SFI1,ACTR1A,CEP43,NUP188,CHMP2B,ANAPC7,HAUS2,H2AJ,GORASP1,MZT2B,SEH1L,HAUS1,NUP43
3_Member	Reactome Gene Sets	R-HSA-8854518	AURKA Activation by TPX2	-3.10886	-2.09057	8/73	5116,7840,9814,10121,11116,23354,55142,115106	PCNT,ALMS1,SFI1,ACTR1A,CEP43,HAUS5,HAUS2,HAUS1
4_Summary	GO Biological Processes	GO:0030833	regulation of actin filament polymerization	-10.6399	-8.10258	9/139	4690,6710,11078,11344,29108,51466,57731,253260,253725,10677,1739,2185,3059,5580,5728,5802,6049,6709,7408,10092,10451,10542,11034,23111,57609,9732,2107,10269,140775,5142,23607,387680,3146,29997,147138,472,4926,5610,8775,9636,11124,51112,55729,55832,56919,7840,8500,10152,25978,23380,64005	NCK1,SPTB,TRIOBP,TWF2,PYCARD,EVL,SPTBN4,RICTOR,WASHC2C,AVIL,DLG1,PTK2B,HCLS1,PRKCD,PTEN,PTPRS,RNF6,SPTAN1,VASP,ARPC5,VAV3,LAMTOR5,DSTN,SPART,DIP2B,DOCK4,ETF1,ZMPSTE24,SMCR8,PDE4B,CD2AP,WASHC2A,HMGB1,NOP53,TMC8,ATM,NUMA1,EIF2AK2,NAPA,ISG15,FAF1,TRAPPC12,ATF7IP,CAND1,DHX33,ALMS1,PPFIA1,ABI2,CHMP2B,SRGAP2,MYO1G
4_Member	GO Biological Processes	GO:0030833	regulation of actin filament polymerization	-9.80312	-7.41528	9/139	4690,6710,11078,11344,29108,51466,57731,253260,253725	NCK1,SPTB,TRIOBP,TWF2,PYCARD,EVL,SPTBN4,RICTOR,WASHC2C
4_Member	GO Biological Processes	GO:0030835	negative regulation of actin filament depolymerization	-6.17119	-4.4921	5/39	6710,10677,11078,11344,57731	SPTB,AVIL,TRIOBP,TWF2,SPTBN4
4_Member	GO Biological Processes	GO:1901880	negative regulation of protein depolymerization	-5.0203	-3.57807	5/66	6710,10677,11078,11344,57731	SPTB,AVIL,TRIOBP,TWF2,SPTBN4
4_Member	GO Biological Processes	GO:0032535	regulation of cellular component size	-8.46047	-6.37366	25/359	1739,2185,3059,4690,5580,5728,5802,6049,6709,6710,7408,10092,10451,10542,10677,11034,11078,11344,23111,29108,51466,57609,57731,253260,253725	DLG1,PTK2B,HCLS1,NCK1,PRKCD,PTEN,PTPRS,RNF6,SPTAN1,SPTB,VASP,ARPC5,VAV3,LAMTOR5,AVIL,DSTN,TRIOBP,TWF2,SPART,PYCARD,EVL,DIP2B,SPTBN4,RICTOR,WASHC2C
4_Member	GO Biological Processes	GO:0090066	regulation of anatomical structure size	-6.99598	-5.1623	11/495	4690,5728,6710,9732,11078,11344,29108,51466,57731,253260,253725	NCK1,PTEN,SPTB,DOCK4,TRIOBP,TWF2,PYCARD,EVL,SPTBN4,RICTOR,WASHC2C
4_Member	GO Biological Processes	GO:0051693	actin filament capping	-6.41409	-4.69092	5/35	6710,10677,11078,11344,57731	SPTB,AVIL,TRIOBP,TWF2,SPTBN4
4_Member	GO Biological Processes	GO:0043244	regulation of protein-containing complex disassembly	-8.44399	-6.35992	9/125	2107,6710,10269,10677,11078,11344,57731,140775,253725	ETF1,SPTB,ZMPSTE24,AVIL,TRIOBP,TWF2,SPTBN4,SMCR8,WASHC2C
4_Member	GO Biological Processes	GO:0008064	regulation of actin polymerization or depolymerization	-9.60495	-7.2647	18/158	1739,2185,3059,4690,5580,6709,6710,7408,10092,10677,11034,11078,11344,29108,51466,57731,253260,253725	DLG1,PTK2B,HCLS1,NCK1,PRKCD,SPTAN1,SPTB,VASP,ARPC5,AVIL,DSTN,TRIOBP,TWF2,PYCARD,EVL,SPTBN4,RICTOR,WASHC2C
4_Member	GO Biological Processes	GO:0030838	positive regulation of actin filament polymerization	-6.47112	-4.73588	5/53	4690,29108,51466,253260,253725	NCK1,PYCARD,EVL,RICTOR,WASHC2C
4_Member	GO Biological Processes	GO:0030832	regulation of actin filament length	-9.55955	-7.24257	18/159	1739,2185,3059,4690,5580,6709,6710,7408,10092,10677,11034,11078,11344,29108,51466,57731,253260,253725	DLG1,PTK2B,HCLS1,NCK1,PRKCD,SPTAN1,SPTB,VASP,ARPC5,AVIL,DSTN,TRIOBP,TWF2,PYCARD,EVL,SPTBN4,RICTOR,WASHC2C
4_Member	GO Biological Processes	GO:0032970	regulation of actin filament-based process	-9.06274	-6.83797	12/399	4690,5142,6710,11078,11344,23607,29108,51466,57731,253260,253725,387680	NCK1,PDE4B,SPTB,TRIOBP,TWF2,CD2AP,PYCARD,EVL,SPTBN4,RICTOR,WASHC2C,WASHC2A
4_Member	GO Biological Processes	GO:0043242	negative regulation of protein-containing complex disassembly	-4.71973	-3.33791	5/76	6710,10677,11078,11344,57731	SPTB,AVIL,TRIOBP,TWF2,SPTBN4
4_Member	GO Biological Processes	GO:0032956	regulation of actin cytoskeleton organization	-8.43353	-6.35218	11/358	4690,6710,11078,11344,23607,29108,51466,57731,253260,253725,387680	NCK1,SPTB,TRIOBP,TWF2,CD2AP,PYCARD,EVL,SPTBN4,RICTOR,WASHC2C,WASHC2A
4_Member	GO Biological Processes	GO:0031333	negative regulation of protein-containing complex assembly	-3.8588	-2.66047	10/139	3146,5580,6709,6710,10677,11078,11344,29997,57731,147138	HMGB1,PRKCD,SPTAN1,SPTB,AVIL,TRIOBP,TWF2,NOP53,SPTBN4,TMC8
4_Member	GO Biological Processes	GO:0043254	regulation of protein-containing complex assembly	-10.6399	-8.10258	30/407	472,1739,2185,3059,3146,4690,4926,5580,5610,6709,6710,7408,8775,9636,10092,10677,11078,11124,11344,29108,29997,51112,51466,55729,55832,56919,57731,147138,253260,253725	ATM,DLG1,PTK2B,HCLS1,HMGB1,NCK1,NUMA1,PRKCD,EIF2AK2,SPTAN1,SPTB,VASP,NAPA,ISG15,ARPC5,AVIL,TRIOBP,FAF1,TWF2,PYCARD,NOP53,TRAPPC12,EVL,ATF7IP,CAND1,DHX33,SPTBN4,TMC8,RICTOR,WASHC2C
4_Member	GO Biological Processes	GO:0030834	regulation of actin filament depolymerization	-6.92811	-5.10654	6/54	6710,10677,11078,11344,57731,253725	SPTB,AVIL,TRIOBP,TWF2,SPTBN4,WASHC2C
4_Member	GO Biological Processes	GO:0030837	negative regulation of actin filament polymerization	-5.22528	-3.74053	5/60	6710,10677,11078,11344,57731	SPTB,AVIL,TRIOBP,TWF2,SPTBN4
4_Member	GO Biological Processes	GO:0032272	negative regulation of protein polymerization	-4.7478	-3.35936	5/75	6710,10677,11078,11344,57731	SPTB,AVIL,TRIOBP,TWF2,SPTBN4
4_Member	GO Biological Processes	GO:0110053	regulation of actin filament organization	-8.58596	-6.47947	22/276	1739,2185,3059,4690,5580,6709,6710,7408,7840,8500,10092,10152,10677,11034,11078,11344,29108,51466,57731,253260,253725,387680	DLG1,PTK2B,HCLS1,NCK1,PRKCD,SPTAN1,SPTB,VASP,ALMS1,PPFIA1,ARPC5,ABI2,AVIL,DSTN,TRIOBP,TWF2,PYCARD,EVL,SPTBN4,RICTOR,WASHC2C,WASHC2A
4_Member	GO Biological Processes	GO:0051493	regulation of cytoskeleton organization	-8.70766	-6.58356	13/531	4690,4926,6710,11078,11344,23607,25978,29108,51466,57731,253260,253725,387680	NCK1,NUMA1,SPTB,TRIOBP,TWF2,CD2AP,CHMP2B,PYCARD,EVL,SPTBN4,RICTOR,WASHC2C,WASHC2A
4_Member	GO Biological Processes	GO:0030029	actin filament-based process	-5.27171	-3.77996	10/601	4690,6710,11078,11344,23380,23607,51466,57731,64005,253260	NCK1,SPTB,TRIOBP,TWF2,SRGAP2,CD2AP,EVL,SPTBN4,MYO1G,RICTOR
4_Member	GO Biological Processes	GO:0032271	regulation of protein polymerization	-9.73718	-7.36552	10/200	4690,4926,6710,11078,11344,29108,51466,57731,253260,253725	NCK1,NUMA1,SPTB,TRIOBP,TWF2,PYCARD,EVL,SPTBN4,RICTOR,WASHC2C
4_Member	GO Biological Processes	GO:1902904	negative regulation of supramolecular fiber organization	-3.15987	-2.12531	5/163	6710,10677,11078,11344,57731	SPTB,AVIL,TRIOBP,TWF2,SPTBN4
4_Member	GO Biological Processes	GO:0030036	actin cytoskeleton organization	-4.80589	-3.40522	9/538	4690,6710,11078,11344,23607,51466,57731,64005,253260	NCK1,SPTB,TRIOBP,TWF2,CD2AP,EVL,SPTBN4,MYO1G,RICTOR
4_Member	GO Biological Processes	GO:1902903	regulation of supramolecular fiber organization	-8.15363	-6.12585	11/381	4690,4926,6710,11078,11344,29108,51466,57731,253260,253725,387680	NCK1,NUMA1,SPTB,TRIOBP,TWF2,PYCARD,EVL,SPTBN4,RICTOR,WASHC2C,WASHC2A
4_Member	GO Biological Processes	GO:1901879	regulation of protein depolymerization	-5.65775	-4.08005	6/88	6710,10677,11078,11344,57731,253725	SPTB,AVIL,TRIOBP,TWF2,SPTBN4,WASHC2C
4_Member	GO Biological Processes	GO:0051016	barbed-end actin filament capping	-4.08449	-2.83603	3/20	10677,11078,11344	AVIL,TRIOBP,TWF2
4_Member	GO Biological Processes	GO:0032273	positive regulation of protein polymerization	-6.70554	-4.93337	6/92	4690,4926,29108,51466,253260,253725	NCK1,NUMA1,PYCARD,EVL,RICTOR,WASHC2C
4_Member	GO Biological Processes	GO:0051494	negative regulation of cytoskeleton organization	-3.20862	-2.16145	5/159	6710,10677,11078,11344,57731	SPTB,AVIL,TRIOBP,TWF2,SPTBN4
5_Summary	GO Biological Processes	GO:0016032	viral process	-9.68899	-7.33249	28/248	950,1378,1488,3054,3416,3695,3921,5359,5861,6609,6614,6993,7392,7706,7812,7841,8665,8934,10542,10572,11320,25978,28985,29915,51510,55207,64710,83666,3434,904,6352	SCARB2,CR1,CTBP2,HCFC1,IDE,ITGB7,RPSA,PLSCR1,RAB1A,SMPD1,SIGLEC1,DYNLT1,USF2,TRIM25,CSDE1,MOGS,EIF3F,RAB29,LAMTOR5,SIVA1,MGAT4A,CHMP2B,MCTS1,HCFC2,CHMP5,ARL8B,NUCKS1,PARP9,IFIT1,CCNT1,CCL5
5_Member	GO Biological Processes	GO:0016032	viral process	-9.68899	-7.33249	28/248	950,1378,1488,3054,3416,3695,3921,5359,5861,6609,6614,6993,7392,7706,7812,7841,8665,8934,10542,10572,11320,25978,28985,29915,51510,55207,64710,83666	SCARB2,CR1,CTBP2,HCFC1,IDE,ITGB7,RPSA,PLSCR1,RAB1A,SMPD1,SIGLEC1,DYNLT1,USF2,TRIM25,CSDE1,MOGS,EIF3F,RAB29,LAMTOR5,SIVA1,MGAT4A,CHMP2B,MCTS1,HCFC2,CHMP5,ARL8B,NUCKS1,PARP9
5_Member	GO Biological Processes	GO:0051701	biological process involved in interaction with host	-6.55282	-4.80391	14/149	950,1378,3416,3434,3695,3921,5359,6609,6993,7706,10572,25978,51510,55207	SCARB2,CR1,IDE,IFIT1,ITGB7,RPSA,PLSCR1,SMPD1,DYNLT1,TRIM25,SIVA1,CHMP2B,CHMP5,ARL8B
5_Member	GO Biological Processes	GO:0019058	viral life cycle	-7.85751	-5.87954	17/180	950,1378,1488,3416,3695,3921,5359,5861,6609,6993,7706,8934,10542,10572,25978,51510,55207	SCARB2,CR1,CTBP2,IDE,ITGB7,RPSA,PLSCR1,RAB1A,SMPD1,DYNLT1,TRIM25,RAB29,LAMTOR5,SIVA1,CHMP2B,CHMP5,ARL8B
5_Member	GO Biological Processes	GO:0044403	biological process involved in symbiotic interaction	-5.92865	-4.28958	17/245	904,950,1378,3416,3434,3695,3921,5359,6352,6609,6993,7706,10572,25978,51510,55207,64710	CCNT1,SCARB2,CR1,IDE,IFIT1,ITGB7,RPSA,PLSCR1,CCL5,SMPD1,DYNLT1,TRIM25,SIVA1,CHMP2B,CHMP5,ARL8B,NUCKS1
5_Member	GO Biological Processes	GO:0046718	viral entry into host cell	-4.07605	-2.83039	9/106	950,1378,3416,3695,3921,5359,6609,6993,10572	SCARB2,CR1,IDE,ITGB7,RPSA,PLSCR1,SMPD1,DYNLT1,SIVA1
5_Member	GO Biological Processes	GO:0044409	entry into host	-4.01307	-2.78374	9/108	950,1378,3416,3695,3921,5359,6609,6993,10572	SCARB2,CR1,IDE,ITGB7,RPSA,PLSCR1,SMPD1,DYNLT1,SIVA1
5_Member	GO Biological Processes	GO:0052126	movement in host environment	-6.25113	-4.55887	13/135	950,1378,3416,3695,3921,5359,6609,6993,7706,10572,25978,51510,55207	SCARB2,CR1,IDE,ITGB7,RPSA,PLSCR1,SMPD1,DYNLT1,TRIM25,SIVA1,CHMP2B,CHMP5,ARL8B
6_Summary	GO Biological Processes	GO:0044257	cellular protein catabolic process	-12.7071	-9.8988	36/656	1520,1522,3416,5366,5371,5682,5685,5693,6049,7267,7319,7706,9636,10269,10425,10952,11124,11274,23607,25847,25978,29761,51191,51434,51510,54542,54778,55008,56893,57674,64839,83892,84861,127544,151636,165324,865,7185,7327,9781,10346,26001,54476,54708,79594,85363,92912,550,7347,11101,57563,84313,285533,56658,84085,223082,285231,1536,3146,6891,9341,10484,472,10855,11313,2175,4799,7726,7737,8883,9318,…	CTSS,CTSZ,IDE,PMAIP1,PML,PSMA1,PSMA4,PSMB5,RNF6,TTC3,UBE2A,TRIM25,ISG15,ZMPSTE24,ARIH2,SEC61B,FAF1,USP18,CD2AP,ANAPC13,CHMP2B,USP25,HERC5,ANAPC7,CHMP5,RC3H2,RNF111,HERC6,UBQLN4,RNF213,FBXL17,KCTD10,KLHL22,RNF19B,DTX3L,UBXN2A,CBFB,TRAF1,UBE2G2,RNF144A,TRIM22,RNF167,RNF216,MARCHF5,MUL1,TRIM5,UBE2Q2,AUP1,UCHL3,ATE1,KLHL8,VPS25,RNF175,TRIM39,FBXO30,ZNRF2,FBXW12,CYBB,HMGB1,TAP2,VAMP3,SEC23A,ATM,HPSE,L…
6_Member	GO Biological Processes	GO:0044257	cellular protein catabolic process	-9.03828	-6.82836	36/656	1520,1522,3416,5366,5371,5682,5685,5693,6049,7267,7319,7706,9636,10269,10425,10952,11124,11274,23607,25847,25978,29761,51191,51434,51510,54542,54778,55008,56893,57674,64839,83892,84861,127544,151636,165324	CTSS,CTSZ,IDE,PMAIP1,PML,PSMA1,PSMA4,PSMB5,RNF6,TTC3,UBE2A,TRIM25,ISG15,ZMPSTE24,ARIH2,SEC61B,FAF1,USP18,CD2AP,ANAPC13,CHMP2B,USP25,HERC5,ANAPC7,CHMP5,RC3H2,RNF111,HERC6,UBQLN4,RNF213,FBXL17,KCTD10,KLHL22,RNF19B,DTX3L,UBXN2A
6_Member	GO Biological Processes	GO:0000209	protein polyubiquitination	-7.26337	-5.38102	23/225	865,6049,7185,7267,7319,7327,9781,10346,10425,25847,26001,51434,54476,54542,54708,54778,57674,64839,79594,85363,92912,127544,151636	CBFB,RNF6,TRAF1,TTC3,UBE2A,UBE2G2,RNF144A,TRIM22,ARIH2,ANAPC13,RNF167,ANAPC7,RNF216,RC3H2,MARCHF5,RNF111,RNF213,FBXL17,MUL1,TRIM5,UBE2Q2,RNF19B,DTX3L
6_Member	GO Biological Processes	GO:0019941	modification-dependent protein catabolic process	-8.38486	-6.3066	32/567	5371,5682,5685,5693,6049,7267,7319,7706,9636,10269,10425,10952,11124,11274,23607,25847,25978,29761,51191,51434,51510,54542,54778,55008,56893,57674,64839,83892,84861,127544,151636,165324	PML,PSMA1,PSMA4,PSMB5,RNF6,TTC3,UBE2A,TRIM25,ISG15,ZMPSTE24,ARIH2,SEC61B,FAF1,USP18,CD2AP,ANAPC13,CHMP2B,USP25,HERC5,ANAPC7,CHMP5,RC3H2,RNF111,HERC6,UBQLN4,RNF213,FBXL17,KCTD10,KLHL22,RNF19B,DTX3L,UBXN2A
6_Member	GO Biological Processes	GO:0006511	ubiquitin-dependent protein catabolic process	-7.5847	-5.63967	40/557	550,5371,5682,5685,5693,6049,7267,7319,7327,7347,7706,9781,10425,10952,11101,11124,11274,23607,25847,25978,26001,29761,51191,51434,51510,54476,54542,54778,55008,56893,57563,57674,64839,83892,84313,84861,127544,151636,165324,285533	AUP1,PML,PSMA1,PSMA4,PSMB5,RNF6,TTC3,UBE2A,UBE2G2,UCHL3,TRIM25,RNF144A,ARIH2,SEC61B,ATE1,FAF1,USP18,CD2AP,ANAPC13,CHMP2B,RNF167,USP25,HERC5,ANAPC7,CHMP5,RNF216,RC3H2,RNF111,HERC6,UBQLN4,KLHL8,RNF213,FBXL17,KCTD10,VPS25,KLHL22,RNF19B,DTX3L,UBXN2A,RNF175
6_Member	Reactome Gene Sets	R-HSA-983168	Antigen processing: Ubiquitination & Proteasome degradation	-5.76229	-4.15897	19/309	5682,5685,5693,6049,7319,10425,25847,51191,51434,54778,55008,56658,57674,84085,84861,127544,151636,223082,285231	PSMA1,PSMA4,PSMB5,RNF6,UBE2A,ARIH2,ANAPC13,HERC5,ANAPC7,RNF111,HERC6,TRIM39,RNF213,FBXO30,KLHL22,RNF19B,DTX3L,ZNRF2,FBXW12
6_Member	GO Biological Processes	GO:0043632	modification-dependent macromolecule catabolic process	-8.18529	-6.14534	32/578	5371,5682,5685,5693,6049,7267,7319,7706,9636,10269,10425,10952,11124,11274,23607,25847,25978,29761,51191,51434,51510,54542,54778,55008,56893,57674,64839,83892,84861,127544,151636,165324	PML,PSMA1,PSMA4,PSMB5,RNF6,TTC3,UBE2A,TRIM25,ISG15,ZMPSTE24,ARIH2,SEC61B,FAF1,USP18,CD2AP,ANAPC13,CHMP2B,USP25,HERC5,ANAPC7,CHMP5,RC3H2,RNF111,HERC6,UBQLN4,RNF213,FBXL17,KCTD10,KLHL22,RNF19B,DTX3L,UBXN2A
6_Member	GO Biological Processes	GO:0043161	proteasome-mediated ubiquitin-dependent protein catabolic process	-3.16607	-2.13102	15/335	5371,5682,5685,5693,7319,7706,10952,11124,23607,25847,51434,64839,83892,84861,165324	PML,PSMA1,PSMA4,PSMB5,UBE2A,TRIM25,SEC61B,FAF1,CD2AP,ANAPC13,ANAPC7,FBXL17,KCTD10,KLHL22,UBXN2A
6_Member	GO Biological Processes	GO:0051603	proteolysis involved in cellular protein catabolic process	-9.56789	-7.24621	36/627	1520,1522,3416,5366,5371,5682,5685,5693,6049,7267,7319,7706,9636,10269,10425,10952,11124,11274,23607,25847,25978,29761,51191,51434,51510,54542,54778,55008,56893,57674,64839,83892,84861,127544,151636,165324	CTSS,CTSZ,IDE,PMAIP1,PML,PSMA1,PSMA4,PSMB5,RNF6,TTC3,UBE2A,TRIM25,ISG15,ZMPSTE24,ARIH2,SEC61B,FAF1,USP18,CD2AP,ANAPC13,CHMP2B,USP25,HERC5,ANAPC7,CHMP5,RC3H2,RNF111,HERC6,UBQLN4,RNF213,FBXL17,KCTD10,KLHL22,RNF19B,DTX3L,UBXN2A
6_Member	Reactome Gene Sets	R-HSA-983169	Class I MHC mediated antigen processing & presentation	-8.5902	-6.48083	26/381	1520,1536,3146,5682,5685,5693,6049,6891,7319,9341,10425,10484,10952,25847,51191,51434,54778,55008,56658,57674,84085,84861,127544,151636,223082,285231	CTSS,CYBB,HMGB1,PSMA1,PSMA4,PSMB5,RNF6,TAP2,UBE2A,VAMP3,ARIH2,SEC23A,SEC61B,ANAPC13,HERC5,ANAPC7,RNF111,HERC6,TRIM39,RNF213,FBXO30,KLHL22,RNF19B,DTX3L,ZNRF2,FBXW12
6_Member	GO Biological Processes	GO:0030163	protein catabolic process	-9.74345	-7.36647	39/711	472,1520,1522,3416,5366,5371,5682,5685,5693,6049,7267,7319,7706,9636,10269,10425,10855,10952,11124,11274,11313,23607,25847,25978,29761,51191,51434,51510,54542,54778,55008,56893,57674,64839,83892,84861,127544,151636,165324	ATM,CTSS,CTSZ,IDE,PMAIP1,PML,PSMA1,PSMA4,PSMB5,RNF6,TTC3,UBE2A,TRIM25,ISG15,ZMPSTE24,ARIH2,HPSE,SEC61B,FAF1,USP18,LYPLA2,CD2AP,ANAPC13,CHMP2B,USP25,HERC5,ANAPC7,CHMP5,RC3H2,RNF111,HERC6,UBQLN4,RNF213,FBXL17,KCTD10,KLHL22,RNF19B,DTX3L,UBXN2A
6_Member	GO Biological Processes	GO:0032446	protein modification by small protein conjugation	-12.7071	-9.8988	59/744	865,2175,4799,5371,6049,7185,7267,7319,7327,7347,7706,7726,7737,8883,9318,9636,9781,10055,10346,10425,10920,23066,23077,23512,25847,26001,27342,51003,51191,51434,53339,54476,54542,54708,54778,54800,55008,55832,56658,57563,57674,64135,64422,64839,79594,83892,84085,84231,84861,85363,92912,114804,122809,127544,140739,151636,163859,223082,285533	CBFB,FANCA,NFX1,PML,RNF6,TRAF1,TTC3,UBE2A,UBE2G2,UCHL3,TRIM25,TRIM26,RNF113A,NAE1,COPS2,ISG15,RNF144A,SAE1,TRIM22,ARIH2,COPS8,CAND2,MYCBP2,SUZ12,ANAPC13,RNF167,RABGEF1,MED31,HERC5,ANAPC7,BTBD1,RNF216,RC3H2,MARCHF5,RNF111,KLHL24,HERC6,CAND1,TRIM39,KLHL8,RNF213,IFIH1,ATG3,FBXL17,MUL1,KCTD10,FBXO30,TRAF7,KLHL22,TRIM5,UBE2Q2,RNF157,SOCS4,RNF19B,UBE2F,DTX3L,SDE2,ZNRF2,RNF175
6_Member	Reactome Gene Sets	R-HSA-1280218	Adaptive Immune System	-9.84532	-7.44634	41/769	915,1520,1536,3115,3146,3695,3799,4690,4792,5682,5685,5693,5728,6049,6891,7319,7408,9341,10121,10425,10484,10952,25847,27071,29851,51191,51434,51466,54778,55008,55860,56658,57674,84085,84861,118788,127544,151636,223082,253260,285231	CD3D,CTSS,CYBB,HLA-DPB1,HMGB1,ITGB7,KIF5B,NCK1,NFKBIA,PSMA1,PSMA4,PSMB5,PTEN,RNF6,TAP2,UBE2A,VASP,VAMP3,ACTR1A,ARIH2,SEC23A,SEC61B,ANAPC13,DAPP1,ICOS,HERC5,ANAPC7,EVL,RNF111,HERC6,ACTR10,TRIM39,RNF213,FBXO30,KLHL22,PIK3AP1,RNF19B,DTX3L,ZNRF2,RICTOR,FBXW12
6_Member	GO Biological Processes	GO:0016567	protein ubiquitination	-11.2507	-8.6087	53/677	865,2175,4799,5371,6049,7185,7267,7319,7327,7347,7706,7726,7737,9781,10055,10346,10425,23066,23077,23512,25847,26001,27342,51003,51191,51434,53339,54476,54542,54708,54778,54800,55008,55832,56658,57563,57674,64422,64839,79594,83892,84085,84231,84861,85363,92912,114804,122809,127544,151636,163859,223082,285533	CBFB,FANCA,NFX1,PML,RNF6,TRAF1,TTC3,UBE2A,UBE2G2,UCHL3,TRIM25,TRIM26,RNF113A,RNF144A,SAE1,TRIM22,ARIH2,CAND2,MYCBP2,SUZ12,ANAPC13,RNF167,RABGEF1,MED31,HERC5,ANAPC7,BTBD1,RNF216,RC3H2,MARCHF5,RNF111,KLHL24,HERC6,CAND1,TRIM39,KLHL8,RNF213,ATG3,FBXL17,MUL1,KCTD10,FBXO30,TRAF7,KLHL22,TRIM5,UBE2Q2,RNF157,SOCS4,RNF19B,DTX3L,SDE2,ZNRF2,RNF175
6_Member	GO Biological Processes	GO:0010498	proteasomal protein catabolic process	-3.22697	-2.17548	16/366	5366,5371,5682,5685,5693,7319,7706,10952,11124,23607,25847,51434,64839,83892,84861,165324	PMAIP1,PML,PSMA1,PSMA4,PSMB5,UBE2A,TRIM25,SEC61B,FAF1,CD2AP,ANAPC13,ANAPC7,FBXL17,KCTD10,KLHL22,UBXN2A
7_Summary	GO Biological Processes	GO:0050688	regulation of defense response to virus	-8.88527	-6.71039	7/74	3434,3600,6772,10269,29108,51191,151636,51561,83666,115004,79594	IFIT1,IL15,STAT1,ZMPSTE24,PYCARD,HERC5,DTX3L,IL23A,PARP9,CGAS,MUL1
7_Member	GO Biological Processes	GO:0050688	regulation of defense response to virus	-8.88527	-6.71039	7/74	3434,3600,6772,10269,29108,51191,151636	IFIT1,IL15,STAT1,ZMPSTE24,PYCARD,HERC5,DTX3L
7_Member	GO Biological Processes	GO:0002230	positive regulation of defense response to virus by host	-4.92153	-3.49699	6/31	6772,29108,51561,83666,115004,151636	STAT1,PYCARD,IL23A,PARP9,CGAS,DTX3L
7_Member	GO Biological Processes	GO:0050691	regulation of defense response to virus by host	-6.33091	-4.62293	8/42	3600,6772,29108,51561,79594,83666,115004,151636	IL15,STAT1,PYCARD,IL23A,MUL1,PARP9,CGAS,DTX3L
8_Summary	GO Biological Processes	GO:0046719	regulation by virus of viral protein levels in host cell	-8.75544	-6.61588	4/7	3434,6772,6780,6993	IFIT1,STAT1,STAU1,DYNLT1
8_Member	GO Biological Processes	GO:0046719	regulation by virus of viral protein levels in host cell	-8.75544	-6.61588	4/7	3434,6772,6780,6993	IFIT1,STAT1,STAU1,DYNLT1
9_Summary	KEGG Pathway	hsa04217	Necroptosis	-8.67764	-6.55949	17/159	1536,2746,3146,3455,5610,6609,6772,8743,10379,11035,11124,25978,29108,51510,55766,81030,353376	CYBB,GLUD1,HMGB1,IFNAR2,EIF2AK2,SMPD1,STAT1,TNFSF10,IRF9,RIPK3,FAF1,CHMP2B,PYCARD,CHMP5,H2AJ,ZBP1,TICAM2
9_Member	KEGG Pathway	hsa04217	Necroptosis	-8.67764	-6.55949	17/159	1536,2746,3146,3455,5610,6609,6772,8743,10379,11035,11124,25978,29108,51510,55766,81030,353376	CYBB,GLUD1,HMGB1,IFNAR2,EIF2AK2,SMPD1,STAT1,TNFSF10,IRF9,RIPK3,FAF1,CHMP2B,PYCARD,CHMP5,H2AJ,ZBP1,TICAM2
10_Summary	GO Biological Processes	GO:0006281	DNA repair	-11.2058	-8.57354	29/485	472,1032,2067,2175,3146,3148,3364,3978,5395,5425,7319,7516,8295,9643,9656,9985,10269,23347,29997,54778,56893,57599,57804,64710,83666,115004,151636,197342,283899,1739,2185,3301,3315,4216,4690,5151,5366,5371,5580,5609,5610,5728,5802,6877,7185,9611,9774,10961,29108,29761,29956,51616,57634,6742,10728,11124,65057,890,3007,26057,54464,64863,114799,2146,6672,55729,64919,163859,3428,10397,10451,10785,515…	ATM,CDKN2D,ERCC1,FANCA,HMGB1,HMGB2,HUS1,LIG1,PMS2,POLD2,UBE2A,XRCC2,TRRAP,MORF4L2,MDC1,REC8,ZMPSTE24,SMCHD1,NOP53,RNF111,UBQLN4,WDR48,POLD4,NUCKS1,PARP9,CGAS,DTX3L,EME2,INO80E,DLG1,PTK2B,DNAJA1,HSPB1,MAP3K4,NCK1,PDE8A,PMAIP1,PML,PRKCD,MAP2K7,EIF2AK2,PTEN,PTPRS,TAF5,TRAF1,NCOR1,BCLAF1,ERP29,PYCARD,USP25,CERS2,TAF9B,EP400,SSBP1,PTGES3,FAF1,ACD,CCNA2,H1-3,ANKRD17,XRN1,METTL4,ESCO1,EZH2,SP100,ATF7IP,…
10_Member	GO Biological Processes	GO:0006281	DNA repair	-8.20456	-6.16213	29/485	472,1032,2067,2175,3146,3148,3364,3978,5395,5425,7319,7516,8295,9643,9656,9985,10269,23347,29997,54778,56893,57599,57804,64710,83666,115004,151636,197342,283899	ATM,CDKN2D,ERCC1,FANCA,HMGB1,HMGB2,HUS1,LIG1,PMS2,POLD2,UBE2A,XRCC2,TRRAP,MORF4L2,MDC1,REC8,ZMPSTE24,SMCHD1,NOP53,RNF111,UBQLN4,WDR48,POLD4,NUCKS1,PARP9,CGAS,DTX3L,EME2,INO80E
10_Member	GO Biological Processes	GO:0080135	regulation of cellular response to stress	-8.98784	-6.78873	38/723	472,1032,1739,2067,2185,3146,3301,3315,4216,4690,5151,5366,5371,5580,5609,5610,5728,5802,6877,7185,8295,9611,9643,9774,10269,10961,23347,29108,29761,29956,51616,56893,57599,57634,83666,115004,151636,283899	ATM,CDKN2D,DLG1,ERCC1,PTK2B,HMGB1,DNAJA1,HSPB1,MAP3K4,NCK1,PDE8A,PMAIP1,PML,PRKCD,MAP2K7,EIF2AK2,PTEN,PTPRS,TAF5,TRAF1,TRRAP,NCOR1,MORF4L2,BCLAF1,ZMPSTE24,ERP29,SMCHD1,PYCARD,USP25,CERS2,TAF9B,UBQLN4,WDR48,EP400,PARP9,CGAS,DTX3L,INO80E
10_Member	GO Biological Processes	GO:0051054	positive regulation of DNA metabolic process	-6.63298	-4.87899	20/298	472,2067,2185,3146,4216,5371,5580,5609,6742,8295,9643,10728,11124,23347,57599,57634,65057,83666,151636,283899	ATM,ERCC1,PTK2B,HMGB1,MAP3K4,PML,PRKCD,MAP2K7,SSBP1,TRRAP,MORF4L2,PTGES3,FAF1,SMCHD1,WDR48,EP400,ACD,PARP9,DTX3L,INO80E
10_Member	GO Biological Processes	GO:2001020	regulation of response to DNA damage stimulus	-7.07316	-5.23017	21/307	472,1032,2067,3146,5366,5371,5580,6877,8295,9643,9774,10269,23347,51616,56893,57599,57634,83666,115004,151636,283899	ATM,CDKN2D,ERCC1,HMGB1,PMAIP1,PML,PRKCD,TAF5,TRRAP,MORF4L2,BCLAF1,ZMPSTE24,SMCHD1,TAF9B,UBQLN4,WDR48,EP400,PARP9,CGAS,DTX3L,INO80E
10_Member	GO Biological Processes	GO:0051052	regulation of DNA metabolic process	-8.36992	-6.30193	31/537	472,890,2067,2185,3007,3146,4216,5371,5580,5609,6742,6877,8295,9643,10269,10728,11124,23347,26057,54464,56893,57599,57634,64710,64863,65057,83666,114799,115004,151636,283899	ATM,CCNA2,ERCC1,PTK2B,H1-3,HMGB1,MAP3K4,PML,PRKCD,MAP2K7,SSBP1,TAF5,TRRAP,MORF4L2,ZMPSTE24,PTGES3,FAF1,SMCHD1,ANKRD17,XRN1,UBQLN4,WDR48,EP400,NUCKS1,METTL4,ACD,PARP9,ESCO1,CGAS,DTX3L,INO80E
10_Member	GO Biological Processes	GO:0006259	DNA metabolic process	-8.34837	-6.28562	38/763	472,1032,2067,2146,2175,3146,3148,3364,3978,5395,5425,6672,6742,7319,7516,8295,9643,9656,9985,10269,10728,23347,29997,54778,55729,56893,57599,57804,64710,64863,64919,65057,83666,115004,151636,163859,197342,283899	ATM,CDKN2D,ERCC1,EZH2,FANCA,HMGB1,HMGB2,HUS1,LIG1,PMS2,POLD2,SP100,SSBP1,UBE2A,XRCC2,TRRAP,MORF4L2,MDC1,REC8,ZMPSTE24,PTGES3,SMCHD1,NOP53,RNF111,ATF7IP,UBQLN4,WDR48,POLD4,NUCKS1,METTL4,BCL11B,ACD,PARP9,CGAS,DTX3L,SDE2,EME2,INO80E
10_Member	GO Biological Processes	GO:0006974	cellular response to DNA damage stimulus	-11.2058	-8.57354	42/725	472,1032,2067,2175,3146,3148,3364,3428,3978,5366,5371,5395,5425,6672,7319,7516,8295,9643,9656,9985,10269,10397,10451,10785,23347,29108,29997,51512,54778,55367,56658,56893,57599,57804,64710,65057,83666,115004,151636,163859,197342,283899	ATM,CDKN2D,ERCC1,FANCA,HMGB1,HMGB2,HUS1,IFI16,LIG1,PMAIP1,PML,PMS2,POLD2,SP100,UBE2A,XRCC2,TRRAP,MORF4L2,MDC1,REC8,ZMPSTE24,NDRG1,VAV3,WDR4,SMCHD1,PYCARD,NOP53,GTSE1,RNF111,PIDD1,TRIM39,UBQLN4,WDR48,POLD4,NUCKS1,ACD,PARP9,CGAS,DTX3L,SDE2,EME2,INO80E
10_Member	Reactome Gene Sets	R-HSA-73894	DNA Repair	-8.3615	-6.29614	24/336	472,890,2067,2175,3364,3978,5395,5425,5432,5434,5437,7516,7706,9318,9636,9656,10920,54778,55766,57599,57804,65057,197342,283899	ATM,CCNA2,ERCC1,FANCA,HUS1,LIG1,PMS2,POLD2,POLR2C,POLR2E,POLR2H,XRCC2,TRIM25,COPS2,ISG15,MDC1,COPS8,RNF111,H2AJ,WDR48,POLD4,ACD,EME2,INO80E
11_Summary	GO Biological Processes	GO:0016482	cytosolic transport	-8.16478	-6.12974	8/147	3799,9341,55062,55207,55773,57589,253725,387680,6293,7840,8934,8943,25978,51272,51510,84162,84910,374403	KIF5B,VAMP3,WIPI1,ARL8B,TBC1D23,RIC1,WASHC2C,WASHC2A,VPS52,ALMS1,RAB29,AP3D1,CHMP2B,BET1L,CHMP5,KIAA1109,TMEM87B,TBC1D10C
11_Member	GO Biological Processes	GO:0016482	cytosolic transport	-8.16478	-6.12974	8/147	3799,9341,55062,55207,55773,57589,253725,387680	KIF5B,VAMP3,WIPI1,ARL8B,TBC1D23,RIC1,WASHC2C,WASHC2A
11_Member	GO Biological Processes	GO:0016197	endosomal transport	-5.93498	-4.29296	16/218	6293,7840,8934,8943,9341,25978,51272,51510,55207,55773,57589,84162,84910,253725,374403,387680	VPS52,ALMS1,RAB29,AP3D1,VAMP3,CHMP2B,BET1L,CHMP5,ARL8B,TBC1D23,RIC1,KIAA1109,TMEM87B,WASHC2C,TBC1D10C,WASHC2A
11_Member	GO Biological Processes	GO:0042147	retrograde transport, endosome to Golgi	-5.64251	-4.07053	10/87	6293,8934,9341,51272,55773,57589,84910,253725,374403,387680	VPS52,RAB29,VAMP3,BET1L,TBC1D23,RIC1,TMEM87B,WASHC2C,TBC1D10C,WASHC2A
12_Summary	Reactome Gene Sets	R-HSA-5663202	Diseases of signal transduction by growth factor receptors and second messengers	-8.05983	-6.0462	27/433	673,1488,1523,1937,2260,3799,5292,5432,5434,5437,5682,5685,5693,5728,6772,9444,9611,10818,11052,11116,29851,56829,57599,57674,84441,118788,253260	BRAF,CTBP2,CUX1,EEF1G,FGFR1,KIF5B,PIM1,POLR2C,POLR2E,POLR2H,PSMA1,PSMA4,PSMB5,PTEN,STAT1,QKI,NCOR1,FRS2,CPSF6,CEP43,ICOS,ZC3HAV1,WDR48,RNF213,MAML2,PIK3AP1,RICTOR
12_Member	Reactome Gene Sets	R-HSA-5663202	Diseases of signal transduction by growth factor receptors and second messengers	-8.05983	-6.0462	27/433	673,1488,1523,1937,2260,3799,5292,5432,5434,5437,5682,5685,5693,5728,6772,9444,9611,10818,11052,11116,29851,56829,57599,57674,84441,118788,253260	BRAF,CTBP2,CUX1,EEF1G,FGFR1,KIF5B,PIM1,POLR2C,POLR2E,POLR2H,PSMA1,PSMA4,PSMB5,PTEN,STAT1,QKI,NCOR1,FRS2,CPSF6,CEP43,ICOS,ZC3HAV1,WDR48,RNF213,MAML2,PIK3AP1,RICTOR
13_Summary	WikiPathways	WP3888	VEGFA-VEGFR2 signaling pathway	-7.93434	-5.9499	27/439	1536,1958,2185,2321,2746,3146,3301,3315,4690,4792,5228,5580,5609,5757,5867,6729,6772,8665,8775,9444,10056,10397,10818,11124,23196,51574,253260,673,4216,5359,5728,9138,10451,10152,2260,4664,5432,5434,5437,5802,7074,8992,9611,23545,51382,155066	CYBB,EGR1,PTK2B,FLT1,GLUD1,HMGB1,DNAJA1,HSPB1,NCK1,NFKBIA,PGF,PRKCD,MAP2K7,PTMA,RAB4A,SRP54,STAT1,EIF3F,NAPA,QKI,FARSB,NDRG1,FRS2,FAF1,FAM120A,LARP7,RICTOR,BRAF,MAP3K4,PLSCR1,PTEN,ARHGEF1,VAV3,ABI2,FGFR1,NAB1,POLR2C,POLR2E,POLR2H,PTPRS,TIAM1,ATP6V0E1,NCOR1,ATP6V0A2,ATP6V1D,ATP6V0E2
13_Member	WikiPathways	WP3888	VEGFA-VEGFR2 signaling pathway	-7.93434	-5.9499	27/439	1536,1958,2185,2321,2746,3146,3301,3315,4690,4792,5228,5580,5609,5757,5867,6729,6772,8665,8775,9444,10056,10397,10818,11124,23196,51574,253260	CYBB,EGR1,PTK2B,FLT1,GLUD1,HMGB1,DNAJA1,HSPB1,NCK1,NFKBIA,PGF,PRKCD,MAP2K7,PTMA,RAB4A,SRP54,STAT1,EIF3F,NAPA,QKI,FARSB,NDRG1,FRS2,FAF1,FAM120A,LARP7,RICTOR
13_Member	WikiPathways	WP437	EGF/EGFR signaling pathway	-3.93849	-2.7238	11/163	673,2185,4216,4690,5359,5580,5728,6772,9138,10451,253260	BRAF,PTK2B,MAP3K4,NCK1,PLSCR1,PRKCD,PTEN,STAT1,ARHGEF1,VAV3,RICTOR
13_Member	Reactome Gene Sets	R-HSA-194138	Signaling by VEGF	-4.79453	-3.39517	10/108	1536,2185,2321,3315,4690,5228,5580,10152,10451,253260	CYBB,PTK2B,FLT1,HSPB1,NCK1,PGF,PRKCD,ABI2,VAV3,RICTOR
13_Member	Reactome Gene Sets	R-HSA-9006934	Signaling by Receptor Tyrosine Kinases	-6.42833	-4.70397	27/521	673,1536,1958,2185,2260,2321,3315,4664,4690,5228,5432,5434,5437,5580,5802,5867,6772,7074,8992,9611,10152,10451,10818,23545,51382,155066,253260	BRAF,CYBB,EGR1,PTK2B,FGFR1,FLT1,HSPB1,NAB1,NCK1,PGF,POLR2C,POLR2E,POLR2H,PRKCD,PTPRS,RAB4A,STAT1,TIAM1,ATP6V0E1,NCOR1,ABI2,VAV3,FRS2,ATP6V0A2,ATP6V1D,ATP6V0E2,RICTOR
13_Member	Reactome Gene Sets	R-HSA-4420097	VEGFA-VEGFR2 Pathway	-3.53616	-2.40943	8/99	1536,2185,3315,4690,5580,10152,10451,253260	CYBB,PTK2B,HSPB1,NCK1,PRKCD,ABI2,VAV3,RICTOR
14_Summary	Reactome Gene Sets	R-HSA-1169408	ISG15 antiviral mechanism	-10.4554	-7.9334	11/72	3434,4599,5610,6772,7706,9636,11274,23511,51191,81929,348995,4940,3455,3703,3921,6207,6222,6227,6228,6231,6235,6636,7841,10484,25978,26276,51284,64135,83666,1107,5926,10728,53826,81030	IFIT1,MX1,EIF2AK2,STAT1,TRIM25,ISG15,USP18,NUP188,HERC5,SEH1L,NUP43,OAS3,IFNAR2,STT3A,RPSA,RPS13,RPS18,RPS21,RPS23,RPS26,RPS29,SNRPF,MOGS,SEC23A,CHMP2B,VPS33B,TLR7,IFIH1,PARP9,CHD3,ARID4A,PTGES3,FXYD6,ZBP1
14_Member	Reactome Gene Sets	R-HSA-1169408	ISG15 antiviral mechanism	-7.44016	-5.52205	11/72	3434,4599,5610,6772,7706,9636,11274,23511,51191,81929,348995	IFIT1,MX1,EIF2AK2,STAT1,TRIM25,ISG15,USP18,NUP188,HERC5,SEH1L,NUP43
14_Member	Reactome Gene Sets	R-HSA-1169410	Antiviral mechanism by IFN-stimulated genes	-7.96867	-5.97127	12/80	3434,4599,4940,5610,6772,7706,9636,11274,23511,51191,81929,348995	IFIT1,MX1,OAS3,EIF2AK2,STAT1,TRIM25,ISG15,USP18,NUP188,HERC5,SEH1L,NUP43
14_Member	Reactome Gene Sets	R-HSA-9694516	SARS-CoV-2 Infection	-9.05256	-6.83528	23/285	3455,3703,3921,6207,6222,6227,6228,6231,6235,6636,6772,7706,7841,9636,10484,23511,25978,26276,51284,64135,81929,83666,348995	IFNAR2,STT3A,RPSA,RPS13,RPS18,RPS21,RPS23,RPS26,RPS29,SNRPF,STAT1,TRIM25,MOGS,ISG15,SEC23A,NUP188,CHMP2B,VPS33B,TLR7,IFIH1,SEH1L,PARP9,NUP43
14_Member	Reactome Gene Sets	R-HSA-9705683	SARS-CoV-2-host interactions	-8.6785	-6.55949	19/202	3455,3921,6207,6222,6227,6228,6231,6235,6636,6772,7706,9636,10484,23511,26276,51284,64135,81929,348995	IFNAR2,RPSA,RPS13,RPS18,RPS21,RPS23,RPS26,RPS29,SNRPF,STAT1,TRIM25,ISG15,SEC23A,NUP188,VPS33B,TLR7,IFIH1,SEH1L,NUP43
14_Member	Reactome Gene Sets	R-HSA-9705671	SARS-CoV-2 activates/modulates innate and adaptive immune responses	-4.21556	-2.93698	10/126	3455,6772,7706,9636,10484,23511,51284,64135,81929,348995	IFNAR2,STAT1,TRIM25,ISG15,SEC23A,NUP188,TLR7,IFIH1,SEH1L,NUP43
14_Member	Reactome Gene Sets	R-HSA-9679506	SARS-CoV Infections	-10.4554	-7.9334	28/362	1107,3455,3703,3921,5926,6207,6222,6227,6228,6231,6235,6636,6772,7706,7841,9636,10484,10728,23511,25978,26276,51284,53826,64135,81030,81929,83666,348995	CHD3,IFNAR2,STT3A,RPSA,ARID4A,RPS13,RPS18,RPS21,RPS23,RPS26,RPS29,SNRPF,STAT1,TRIM25,MOGS,ISG15,SEC23A,PTGES3,NUP188,CHMP2B,VPS33B,TLR7,FXYD6,IFIH1,ZBP1,SEH1L,PARP9,NUP43
15_Summary	GO Biological Processes	GO:0006364	rRNA processing	-20.4612	-16.7778	18/219	2091,4839,6130,6135,6165,6227,8568,10248,10412,10438,10528,29960,29997,51602,55299,55720,79066,88745,104,1975,2107,3315,3921,5432,5434,5437,5580,5682,5685,5693,6124,6139,6161,6207,6222,6228,6231,6235,6636,8233,9125,9410,10594,10785,11052,23019,23511,27258,51808,54464,55039,55802,57819,79897,81929,200916,283989,348995,8665,9733,10728,6897,6949,7737,9330,10056,10179,11180,23264,23424,51574,54482,55…	FBL,NOP2,RPL7A,RPL11,RPL35A,RPS21,RRP1,POP7,NSA2,C1D,NOP56,MRM2,NOP53,NOP58,BRIX1,TSR1,METTL16,RRP36,ADARB1,EIF4B,ETF1,HSPB1,RPSA,POLR2C,POLR2E,POLR2H,PRKCD,PSMA1,PSMA4,PSMB5,RPL4,RPL17,RPL32,RPS13,RPS18,RPS23,RPS26,RPS29,SNRPF,ZRSR2,CNOT9,SNRNP40,PRPF8,WDR4,CPSF6,CNOT1,NUP188,LSM3,PHAX,XRN1,TRMT12,DCP1A,LSM2,RPP21,SEH1L,RPL22L1,TSEN54,NUP43,EIF3F,SART3,PTGES3,TARS1,TCOF1,RNF113A,GTF3C3,FARSB,RBM…
15_Member	GO Biological Processes	GO:0006364	rRNA processing	-7.34114	-5.44306	18/219	2091,4839,6130,6135,6165,6227,8568,10248,10412,10438,10528,29960,29997,51602,55299,55720,79066,88745	FBL,NOP2,RPL7A,RPL11,RPL35A,RPS21,RRP1,POP7,NSA2,C1D,NOP56,MRM2,NOP53,NOP58,BRIX1,TSR1,METTL16,RRP36
15_Member	Reactome Gene Sets	R-HSA-8953854	Metabolism of RNA	-20.4612	-16.7778	54/674	104,1975,2091,2107,3315,3921,4839,5432,5434,5437,5580,5682,5685,5693,6124,6130,6135,6139,6161,6165,6207,6222,6227,6228,6231,6235,6636,8233,8568,9125,9410,10248,10438,10528,10594,10785,11052,23019,23511,27258,29960,51602,51808,54464,55039,55720,55802,57819,79897,81929,88745,200916,283989,348995	ADARB1,EIF4B,FBL,ETF1,HSPB1,RPSA,NOP2,POLR2C,POLR2E,POLR2H,PRKCD,PSMA1,PSMA4,PSMB5,RPL4,RPL7A,RPL11,RPL17,RPL32,RPL35A,RPS13,RPS18,RPS21,RPS23,RPS26,RPS29,SNRPF,ZRSR2,RRP1,CNOT9,SNRNP40,POP7,C1D,NOP56,PRPF8,WDR4,CPSF6,CNOT1,NUP188,LSM3,MRM2,NOP58,PHAX,XRN1,TRMT12,TSR1,DCP1A,LSM2,RPP21,SEH1L,RRP36,RPL22L1,TSEN54,NUP43
15_Member	GO Biological Processes	GO:0016072	rRNA metabolic process	-7.19781	-5.3323	19/249	2091,4839,6130,6135,6165,6227,8568,10248,10412,10438,10528,29960,29997,51602,54464,55299,55720,79066,88745	FBL,NOP2,RPL7A,RPL11,RPL35A,RPS21,RRP1,POP7,NSA2,C1D,NOP56,MRM2,NOP53,NOP58,XRN1,BRIX1,TSR1,METTL16,RRP36
15_Member	GO Biological Processes	GO:0022613	ribonucleoprotein complex biogenesis	-8.17035	-6.13286	28/457	1975,2091,3921,4839,6130,6135,6165,6227,6636,8233,8568,8665,9733,10248,10412,10438,10528,10594,10728,11052,29960,29997,51602,55299,55720,57819,79066,88745	EIF4B,FBL,RPSA,NOP2,RPL7A,RPL11,RPL35A,RPS21,SNRPF,ZRSR2,RRP1,EIF3F,SART3,POP7,NSA2,C1D,NOP56,PRPF8,PTGES3,CPSF6,MRM2,NOP53,NOP58,BRIX1,TSR1,LSM2,METTL16,RRP36
15_Member	GO Biological Processes	GO:0042254	ribosome biogenesis	-6.08412	-4.41983	19/294	2091,3921,4839,6130,6135,6165,6227,8568,10248,10412,10438,10528,29960,29997,51602,55299,55720,79066,88745	FBL,RPSA,NOP2,RPL7A,RPL11,RPL35A,RPS21,RRP1,POP7,NSA2,C1D,NOP56,MRM2,NOP53,NOP58,BRIX1,TSR1,METTL16,RRP36
15_Member	GO Biological Processes	GO:0034660	ncRNA metabolic process	-9.89518	-7.48478	43/523	2091,4839,6130,6135,6165,6227,6897,6949,7737,8568,9330,10056,10179,10248,10412,10438,10528,10785,11180,23264,23424,29960,29997,51574,51602,54464,54482,55035,55039,55140,55299,55720,55781,64852,64863,79066,79897,83707,84267,84705,88745,158234,283989	FBL,NOP2,RPL7A,RPL11,RPL35A,RPS21,TARS1,TCOF1,RNF113A,RRP1,GTF3C3,FARSB,RBM7,POP7,NSA2,C1D,NOP56,WDR4,WDR6,ZC3H7B,TDRD7,MRM2,NOP53,LARP7,NOP58,XRN1,TRMT13,NOL8,TRMT12,ELP3,BRIX1,TSR1,RIOK2,TUT1,METTL4,METTL16,RPP21,TRPT1,C9orf64,GTPBP3,RRP36,TRMT10B,TSEN54
15_Member	GO Biological Processes	GO:0034470	ncRNA processing	-8.78625	-6.63432	35/403	2091,4839,6130,6135,6165,6227,7737,8568,10248,10412,10438,10528,10785,11180,23264,29960,29997,51574,51602,54482,55035,55039,55140,55299,55720,55781,64852,79066,79897,83707,84267,84705,88745,158234,283989	FBL,NOP2,RPL7A,RPL11,RPL35A,RPS21,RNF113A,RRP1,POP7,NSA2,C1D,NOP56,WDR4,WDR6,ZC3H7B,MRM2,NOP53,LARP7,NOP58,TRMT13,NOL8,TRMT12,ELP3,BRIX1,TSR1,RIOK2,TUT1,METTL16,RPP21,TRPT1,C9orf64,GTPBP3,RRP36,TRMT10B,TSEN54
16_Summary	GO Biological Processes	GO:0031331	positive regulation of cellular catabolic process	-7.12166	-5.27191	26/450	472,2185,3146,5580,5728,8396,9125,9517,10346,10425,11124,23019,26137,29997,54542,55062,55802,56829,79066,79443,85363,122809,127544,140775,151636,201292,3416,3315,3428,8992,10269,11180,23265,23545,29108,51382,56893,84861,155066	ATM,PTK2B,HMGB1,PRKCD,PTEN,PIP4K2B,CNOT9,SPTLC2,TRIM22,ARIH2,FAF1,CNOT1,ZBTB20,NOP53,RC3H2,WIPI1,DCP1A,ZC3HAV1,METTL16,FYCO1,TRIM5,SOCS4,RNF19B,SMCR8,DTX3L,TRIM65,IDE,HSPB1,IFI16,ATP6V0E1,ZMPSTE24,WDR6,EXOC7,ATP6V0A2,PYCARD,ATP6V1D,UBQLN4,KLHL22,ATP6V0E2
16_Member	GO Biological Processes	GO:0031331	positive regulation of cellular catabolic process	-7.12166	-5.27191	26/450	472,2185,3146,5580,5728,8396,9125,9517,10346,10425,11124,23019,26137,29997,54542,55062,55802,56829,79066,79443,85363,122809,127544,140775,151636,201292	ATM,PTK2B,HMGB1,PRKCD,PTEN,PIP4K2B,CNOT9,SPTLC2,TRIM22,ARIH2,FAF1,CNOT1,ZBTB20,NOP53,RC3H2,WIPI1,DCP1A,ZC3HAV1,METTL16,FYCO1,TRIM5,SOCS4,RNF19B,SMCR8,DTX3L,TRIM65
16_Member	GO Biological Processes	GO:0009896	positive regulation of catabolic process	-6.54337	-4.79698	27/514	472,2185,3146,3416,5580,5728,8396,9125,9517,10346,10425,11124,23019,26137,29997,54542,55062,55802,56829,79066,79443,85363,122809,127544,140775,151636,201292	ATM,PTK2B,HMGB1,IDE,PRKCD,PTEN,PIP4K2B,CNOT9,SPTLC2,TRIM22,ARIH2,FAF1,CNOT1,ZBTB20,NOP53,RC3H2,WIPI1,DCP1A,ZC3HAV1,METTL16,FYCO1,TRIM5,SOCS4,RNF19B,SMCR8,DTX3L,TRIM65
16_Member	GO Biological Processes	GO:0010508	positive regulation of autophagy	-3.21587	-2.16694	9/138	3146,8396,9517,10346,55062,79443,85363,140775,201292	HMGB1,PIP4K2B,SPTLC2,TRIM22,WIPI1,FYCO1,TRIM5,SMCR8,TRIM65
16_Member	GO Biological Processes	GO:0010506	regulation of autophagy	-6.97922	-5.14707	22/339	472,3146,3315,3428,8396,8992,9517,10269,10346,11180,23265,23545,29108,51382,55062,56893,79443,84861,85363,140775,155066,201292	ATM,HMGB1,HSPB1,IFI16,PIP4K2B,ATP6V0E1,SPTLC2,ZMPSTE24,TRIM22,WDR6,EXOC7,ATP6V0A2,PYCARD,ATP6V1D,WIPI1,UBQLN4,FYCO1,KLHL22,TRIM5,SMCR8,ATP6V0E2,TRIM65
17_Summary	GO Biological Processes	GO:0032481	positive regulation of type I interferon production	-7.69288	-5.73375	10/62	3148,3663,4940,6772,9636,26137,51284,56919,64135,115004,1536,1958,3115,3146,3315,3428,3572,3600,5142,5610,5861,10542,10855,26060,29108,51561,51744,91543,5802,54476,197358,23547	HMGB2,IRF5,OAS3,STAT1,ISG15,ZBTB20,TLR7,DHX33,IFIH1,CGAS,CYBB,EGR1,HLA-DPB1,HMGB1,HSPB1,IFI16,IL6ST,IL15,PDE4B,EIF2AK2,RAB1A,LAMTOR5,HPSE,APPL1,PYCARD,IL23A,CD244,RSAD2,PTPRS,RNF216,NLRC3,LILRA4
17_Member	GO Biological Processes	GO:0032481	positive regulation of type I interferon production	-7.0486	-5.21184	10/62	3148,3663,4940,6772,9636,26137,51284,56919,64135,115004	HMGB2,IRF5,OAS3,STAT1,ISG15,ZBTB20,TLR7,DHX33,IFIH1,CGAS
17_Member	GO Biological Processes	GO:0001819	positive regulation of cytokine production	-7.69288	-5.73375	28/481	1536,1958,3115,3146,3148,3315,3428,3572,3600,3663,4940,5142,5610,5861,6772,9636,10542,10855,26060,26137,29108,51284,51561,51744,56919,64135,91543,115004	CYBB,EGR1,HLA-DPB1,HMGB1,HMGB2,HSPB1,IFI16,IL6ST,IL15,IRF5,OAS3,PDE4B,EIF2AK2,RAB1A,STAT1,ISG15,LAMTOR5,HPSE,APPL1,ZBTB20,PYCARD,TLR7,IL23A,CD244,DHX33,IFIH1,RSAD2,CGAS
17_Member	GO Biological Processes	GO:0032728	positive regulation of interferon-beta production	-5.42422	-3.89918	7/39	3148,3663,4940,9636,26137,51284,64135	HMGB2,IRF5,OAS3,ISG15,ZBTB20,TLR7,IFIH1
17_Member	GO Biological Processes	GO:0032648	regulation of interferon-beta production	-6.51172	-4.76908	11/57	3148,3663,4940,5802,9636,26137,29108,51284,54476,64135,197358	HMGB2,IRF5,OAS3,PTPRS,ISG15,ZBTB20,PYCARD,TLR7,RNF216,IFIH1,NLRC3
17_Member	GO Biological Processes	GO:0032755	positive regulation of interleukin-6 production	-3.09145	-2.07573	4/97	26137,29108,51284,64135	ZBTB20,PYCARD,TLR7,IFIH1
17_Member	GO Biological Processes	GO:0032479	regulation of type I interferon production	-6.8777	-5.06499	15/104	3148,3663,4940,5802,6772,9636,23547,26137,29108,51284,54476,56919,64135,115004,197358	HMGB2,IRF5,OAS3,PTPRS,STAT1,ISG15,LILRA4,ZBTB20,PYCARD,TLR7,RNF216,DHX33,IFIH1,CGAS,NLRC3
18_Summary	GO Biological Processes	GO:0044774	mitotic DNA integrity checkpoint signaling	-10.0516	-7.61119	11/83	472,3364,5371,8883,9656,29997,51512,55367,56658,163859,197342,1032,1739,2146,5728,9184,26057,26060,51434,51603,84861,890,1871,3978,4863,4926,5127,5128,5218,6651,6993,9985,23265,25777,25978,26993,51510,64839,81929,129531,7516,6672,10397,8621,10269,25847	ATM,HUS1,PML,NAE1,MDC1,NOP53,GTSE1,PIDD1,TRIM39,SDE2,EME2,CDKN2D,DLG1,EZH2,PTEN,BUB3,ANKRD17,APPL1,ANAPC7,METTL13,KLHL22,CCNA2,E2F3,LIG1,NPAT,NUMA1,CDK16,CDK17,CDK14,SON,DYNLT1,REC8,EXOC7,SUN2,CHMP2B,AKAP8L,CHMP5,FBXL17,SEH1L,MITD1,XRCC2,SP100,NDRG1,CDK13,ZMPSTE24,ANAPC13
18_Member	GO Biological Processes	GO:0044774	mitotic DNA integrity checkpoint signaling	-6.78551	-4.99697	11/83	472,3364,5371,8883,9656,29997,51512,55367,56658,163859,197342	ATM,HUS1,PML,NAE1,MDC1,NOP53,GTSE1,PIDD1,TRIM39,SDE2,EME2
18_Member	GO Biological Processes	GO:1901987	regulation of cell cycle phase transition	-4.40211	-3.08513	21/454	472,1032,1739,2146,3364,5371,5728,8883,9184,9656,26057,26060,29997,51434,51512,51603,55367,56658,84861,163859,197342	ATM,CDKN2D,DLG1,EZH2,HUS1,PML,PTEN,NAE1,BUB3,MDC1,ANKRD17,APPL1,NOP53,ANAPC7,GTSE1,METTL13,PIDD1,TRIM39,KLHL22,SDE2,EME2
18_Member	GO Biological Processes	GO:1903047	mitotic cell cycle process	-10.0516	-7.61119	33/514	472,890,1871,3364,3978,4863,4926,5127,5128,5218,5371,6651,6993,8883,9184,9656,9985,23265,25777,25978,26993,29997,51434,51510,51512,55367,56658,64839,81929,84861,129531,163859,197342	ATM,CCNA2,E2F3,HUS1,LIG1,NPAT,NUMA1,CDK16,CDK17,CDK14,PML,SON,DYNLT1,NAE1,BUB3,MDC1,REC8,EXOC7,SUN2,CHMP2B,AKAP8L,NOP53,ANAPC7,CHMP5,GTSE1,PIDD1,TRIM39,FBXL17,SEH1L,KLHL22,MITD1,SDE2,EME2
18_Member	GO Biological Processes	GO:0007093	mitotic cell cycle checkpoint signaling	-6.72266	-4.9464	13/123	472,3364,5371,8883,9184,9656,29997,51512,55367,56658,84861,163859,197342	ATM,HUS1,PML,NAE1,BUB3,MDC1,NOP53,GTSE1,PIDD1,TRIM39,KLHL22,SDE2,EME2
18_Member	GO Biological Processes	GO:1901990	regulation of mitotic cell cycle phase transition	-4.36252	-3.0511	18/355	472,1032,1739,2146,3364,5371,5728,8883,9184,26057,26060,29997,51434,51512,55367,56658,84861,163859	ATM,CDKN2D,DLG1,EZH2,HUS1,PML,PTEN,NAE1,BUB3,ANKRD17,APPL1,NOP53,ANAPC7,GTSE1,PIDD1,TRIM39,KLHL22,SDE2
18_Member	GO Biological Processes	GO:1901988	negative regulation of cell cycle phase transition	-6.79387	-5.00394	18/238	472,1032,1739,2146,3364,5371,5728,8883,9184,9656,29997,51512,51603,55367,56658,84861,163859,197342	ATM,CDKN2D,DLG1,EZH2,HUS1,PML,PTEN,NAE1,BUB3,MDC1,NOP53,GTSE1,METTL13,PIDD1,TRIM39,KLHL22,SDE2,EME2
18_Member	GO Biological Processes	GO:0000278	mitotic cell cycle	-8.8275	-6.66913	34/605	472,890,1871,3364,3978,4863,4926,5127,5128,5218,5371,6651,6993,7516,8883,9184,9656,9985,23265,25777,25978,26993,29997,51434,51510,51512,55367,56658,64839,81929,84861,129531,163859,197342	ATM,CCNA2,E2F3,HUS1,LIG1,NPAT,NUMA1,CDK16,CDK17,CDK14,PML,SON,DYNLT1,XRCC2,NAE1,BUB3,MDC1,REC8,EXOC7,SUN2,CHMP2B,AKAP8L,NOP53,ANAPC7,CHMP5,GTSE1,PIDD1,TRIM39,FBXL17,SEH1L,KLHL22,MITD1,SDE2,EME2
18_Member	GO Biological Processes	GO:0006977	DNA damage response, signal transduction by p53 class mediator resulting in cell cycle arrest	-3.68099	-2.52649	4/18	472,5371,51512,55367	ATM,PML,GTSE1,PIDD1
18_Member	GO Biological Processes	GO:0031571	mitotic G1 DNA damage checkpoint signaling	-3.92951	-2.71666	5/29	472,5371,51512,55367,163859	ATM,PML,GTSE1,PIDD1,SDE2
18_Member	GO Biological Processes	GO:0044819	mitotic G1/S transition checkpoint signaling	-3.85641	-2.66014	5/30	472,5371,51512,55367,163859	ATM,PML,GTSE1,PIDD1,SDE2
18_Member	GO Biological Processes	GO:0010972	negative regulation of G2/M transition of mitotic cell cycle	-2.30422	-1.47995	5/65	472,3364,8883,29997,56658	ATM,HUS1,NAE1,NOP53,TRIM39
18_Member	GO Biological Processes	GO:0045786	negative regulation of cell cycle	-4.05846	-2.81675	18/375	472,1032,1739,2146,3364,5371,5728,8883,9184,9656,29997,51512,51603,55367,56658,84861,163859,197342	ATM,CDKN2D,DLG1,EZH2,HUS1,PML,PTEN,NAE1,BUB3,MDC1,NOP53,GTSE1,METTL13,PIDD1,TRIM39,KLHL22,SDE2,EME2
18_Member	GO Biological Processes	GO:0042770	signal transduction in response to DNA damage	-5.51768	-3.97336	12/133	472,3364,5371,6672,9656,10397,29997,51512,55367,56658,163859,197342	ATM,HUS1,PML,SP100,MDC1,NDRG1,NOP53,GTSE1,PIDD1,TRIM39,SDE2,EME2
18_Member	GO Biological Processes	GO:0000077	DNA damage checkpoint signaling	-4.97696	-3.54214	10/103	472,3364,5371,9656,29997,51512,55367,56658,163859,197342	ATM,HUS1,PML,MDC1,NOP53,GTSE1,PIDD1,TRIM39,SDE2,EME2
18_Member	GO Biological Processes	GO:0031570	DNA integrity checkpoint signaling	-5.50375	-3.96576	11/111	472,3364,5371,8883,9656,29997,51512,55367,56658,163859,197342	ATM,HUS1,PML,NAE1,MDC1,NOP53,GTSE1,PIDD1,TRIM39,SDE2,EME2
18_Member	GO Biological Processes	GO:0010948	negative regulation of cell cycle process	-5.61189	-4.04823	18/287	472,1032,1739,2146,3364,5371,5728,8883,9184,9656,29997,51512,51603,55367,56658,84861,163859,197342	ATM,CDKN2D,DLG1,EZH2,HUS1,PML,PTEN,NAE1,BUB3,MDC1,NOP53,GTSE1,METTL13,PIDD1,TRIM39,KLHL22,SDE2,EME2
18_Member	GO Biological Processes	GO:1901991	negative regulation of mitotic cell cycle phase transition	-5.62015	-4.05434	14/178	472,1739,2146,3364,5371,5728,8883,9184,29997,51512,55367,56658,84861,163859	ATM,DLG1,EZH2,HUS1,PML,PTEN,NAE1,BUB3,NOP53,GTSE1,PIDD1,TRIM39,KLHL22,SDE2
18_Member	GO Biological Processes	GO:2000134	negative regulation of G1/S transition of mitotic cell cycle	-3.96162	-2.74396	8/86	472,1739,2146,5371,5728,51512,55367,163859	ATM,DLG1,EZH2,PML,PTEN,GTSE1,PIDD1,SDE2
18_Member	GO Biological Processes	GO:0044773	mitotic DNA damage checkpoint signaling	-6.03347	-4.3764	10/79	472,3364,5371,9656,29997,51512,55367,56658,163859,197342	ATM,HUS1,PML,MDC1,NOP53,GTSE1,PIDD1,TRIM39,SDE2,EME2
18_Member	GO Biological Processes	GO:0007346	regulation of mitotic cell cycle	-4.50085	-3.16282	23/517	472,1032,1739,2146,3364,5371,5728,8621,8883,9184,9656,10269,25847,26057,26060,29997,51434,51512,55367,56658,84861,163859,197342	ATM,CDKN2D,DLG1,EZH2,HUS1,PML,PTEN,CDK13,NAE1,BUB3,MDC1,ZMPSTE24,ANAPC13,ANKRD17,APPL1,NOP53,ANAPC7,GTSE1,PIDD1,TRIM39,KLHL22,SDE2,EME2
18_Member	GO Biological Processes	GO:0044818	mitotic G2/M transition checkpoint	-2.76631	-1.83109	5/51	472,3364,8883,29997,56658	ATM,HUS1,NAE1,NOP53,TRIM39
18_Member	GO Biological Processes	GO:1902807	negative regulation of cell cycle G1/S phase transition	-5.21078	-3.73013	10/97	472,1032,1739,2146,5371,5728,51512,51603,55367,163859	ATM,CDKN2D,DLG1,EZH2,PML,PTEN,GTSE1,METTL13,PIDD1,SDE2
18_Member	GO Biological Processes	GO:0000075	cell cycle checkpoint signaling	-5.63333	-4.06387	13/153	472,3364,5371,8883,9184,9656,29997,51512,55367,56658,84861,163859,197342	ATM,HUS1,PML,NAE1,BUB3,MDC1,NOP53,GTSE1,PIDD1,TRIM39,KLHL22,SDE2,EME2
18_Member	GO Biological Processes	GO:0045930	negative regulation of mitotic cell cycle	-5.70454	-4.11368	16/227	472,1739,2146,3364,5371,5728,8883,9184,9656,29997,51512,55367,56658,84861,163859,197342	ATM,DLG1,EZH2,HUS1,PML,PTEN,NAE1,BUB3,MDC1,NOP53,GTSE1,PIDD1,TRIM39,KLHL22,SDE2,EME2
18_Member	GO Biological Processes	GO:0030330	DNA damage response, signal transduction by p53 class mediator	-4.13742	-2.87643	6/42	472,5371,6672,10397,51512,55367	ATM,PML,SP100,NDRG1,GTSE1,PIDD1
19_Summary	Canonical Pathways	M145	PID P53 DOWNSTREAM PATHWAY	-6.17756	-4.4974	13/137	843,1434,1871,3663,4800,5366,5371,5395,5728,8295,10397,29108,55367,9636,10379,10572	CASP10,CSE1L,E2F3,IRF5,NFYA,PMAIP1,PML,PMS2,PTEN,TRRAP,NDRG1,PYCARD,PIDD1,ISG15,IRF9,SIVA1
19_Member	Canonical Pathways	M145	PID P53 DOWNSTREAM PATHWAY	-6.17756	-4.4974	13/137	843,1434,1871,3663,4800,5366,5371,5395,5728,8295,10397,29108,55367	CASP10,CSE1L,E2F3,IRF5,NFYA,PMAIP1,PML,PMS2,PTEN,TRRAP,NDRG1,PYCARD,PIDD1
19_Member	WikiPathways	WP4963	p53 transcriptional gene network	-4.51839	-3.17691	8/72	3663,5366,5371,5728,9636,10379,10572,55367	IRF5,PMAIP1,PML,PTEN,ISG15,IRF9,SIVA1,PIDD1
20_Summary	Reactome Gene Sets	R-HSA-1226099	Signaling by FGFR in disease	-6.09129	-4.42492	5/63	2260,5432,5437,6772,11052,1523,11116,10818	FGFR1,POLR2C,POLR2H,STAT1,CPSF6,CUX1,CEP43,FRS2
20_Member	Reactome Gene Sets	R-HSA-1226099	Signaling by FGFR in disease	-6.09129	-4.42492	5/63	2260,5432,5437,6772,11052	FGFR1,POLR2C,POLR2H,STAT1,CPSF6
20_Member	Reactome Gene Sets	R-HSA-1839117	Signaling by cytosolic FGFR1 fusion mutants	-3.68099	-2.52649	4/18	1523,6772,11052,11116	CUX1,STAT1,CPSF6,CEP43
20_Member	Reactome Gene Sets	R-HSA-5655302	Signaling by FGFR1 in disease	-4.39127	-3.07615	6/38	1523,2260,6772,10818,11052,11116	CUX1,FGFR1,STAT1,FRS2,CPSF6,CEP43
20_Member	Reactome Gene Sets	R-HSA-1839124	FGFR1 mutant receptor activation	-4.08562	-2.83603	3/31	2260,6772,11052	FGFR1,STAT1,CPSF6

## Sheet: Selected_GOTop100
GO	Description	_LogP_Anti-Ro52_Ex4	_LogP_Anti-Ro52_Nt	_LogP_Anti-Ro52_gCT
WP4655	Cytosolic DNA-sensing pathway	-4.30395	-2.54307	0
hsa04217	Necroptosis	-6.82666	-2.07571	0
GO:0043254	regulation of protein-containing complex assembly	-5.81262	-4.66625	0
GO:2001233	regulation of apoptotic signaling pathway	-5.17174	-3.76007	0
GO:0050863	regulation of T cell activation	-2.56342	-3.20029	0
GO:0045859	regulation of protein kinase activity	-3.02244	-3.62313	0
GO:0034308	primary alcohol metabolic process	-2.12284	-2.17739	0
hsa05200	Pathways in cancer	-2.04663	-2.02908	0
GO:0048193	Golgi vesicle transport	-4.07523	0	0
R-HSA-199977	ER to Golgi Anterograde Transport	-5.29452	0	0
hsa05140	Leishmaniasis	-5.18938	0	0
GO:0010256	endomembrane system organization	-5.16585	0	0
hsa05132	Salmonella infection	-4.01488	0	0
WP5115	Network map of SARS-CoV-2 signaling pathway	-5.9485	0	0
M186	PID PDGFRB PATHWAY	-4.35497	0	0
WP23	B cell receptor signaling pathway	-5.31901	0	0
GO:0002683	negative regulation of immune system process	-4.34014	0	0
GO:0006914	autophagy	-4.73059	0	0
GO:0006954	inflammatory response	-4.2853	0	0
WP3888	VEGFA-VEGFR2 signaling pathway	-6.53604	0	0
WP619	Type II interferon signaling	-9.12326	0	0
GO:0071345	cellular response to cytokine stimulus	-9.03564	0	0
R-HSA-6798695	Neutrophil degranulation	-7.08447	0	0
GO:0002764	immune response-regulating signaling pathway	-6.41377	0	0
GO:0001819	positive regulation of cytokine production	-6.48789	0	0
GO:2000114	regulation of establishment of cell polarity	-3.71669	0	0
GO:0007584	response to nutrient	-3.98453	0	0
WP5218	Extrafollicular B cell activation by SARS-CoV-2	-3.42739	0	0
GO:0046651	lymphocyte proliferation	-3.9883	0	0
R-HSA-1810476	RIP-mediated NFkB activation via ZBP1	-2.90889	0	0
GO:0019080	viral gene expression	0	-2.08189	0
GO:0046427	positive regulation of receptor signaling pathway via JAK-STAT	0	-2.48823	0
R-HSA-9013420	RHOU GTPase cycle	0	-2.42459	0
GO:0002028	regulation of sodium ion transport	0	-2.24288	0
WP107	Translation factors	0	-2.08189	0
GO:2000736	regulation of stem cell differentiation	0	-2.56424	0
GO:0048010	vascular endothelial growth factor receptor signaling pathway	0	-2.7859	0
GO:0045744	negative regulation of G protein-coupled receptor signaling pathway	0	-2.1763	0
hsa04141	Protein processing in endoplasmic reticulum	0	-3.38466	0
M220	PID CASPASE PATHWAY	0	-3.16668	0
WP35	G protein signaling pathways	0	-3.01841	0
GO:0032760	positive regulation of tumor necrosis factor production	0	-3.76618	0
GO:0032446	protein modification by small protein conjugation	-8.54246	0	-11.0207
hsa05171	Coronavirus disease - COVID-19	-4.30823	0	-6.04497
GO:0051607	defense response to virus	-27.5036	0	-4.97702
GO:1903320	regulation of protein modification by small protein conjugation or removal	-2.756	0	-3.75649
GO:0051129	negative regulation of cellular component organization	-2.07397	0	-3.18111
GO:0070925	organelle assembly	-2.54217	0	-3.02997
M145	PID P53 DOWNSTREAM PATHWAY	-3.40266	0	-3.40881
GO:0016482	cytosolic transport	-3.91616	0	-3.78829
GO:0031331	positive regulation of cellular catabolic process	-3.11724	0	-3.17521
R-HSA-5663202	Diseases of signal transduction by growth factor receptors and second messengers	-3.7818	0	-3.38416
R-HSA-9013404	RAC2 GTPase cycle	-2.26152	0	-2.75698
GO:0051058	negative regulation of small GTPase mediated signal transduction	-2.21525	0	-2.28494
hsa05323	Rheumatoid arthritis	-2.16113	0	-2.61944
hsa05166	Human T-cell leukemia virus 1 infection	-2.09394	0	-2.8044
GO:0060341	regulation of cellular localization	-3.25589	0	-2.52171
R-HSA-9006925	Intracellular signaling by second messengers	-3.16208	0	-2.8902
GO:0006468	protein phosphorylation	-3.48355	0	-2.4522
GO:0016050	vesicle organization	-4.16289	0	-2.76819
GO:0043122	regulation of I-kappaB kinase/NF-kappaB signaling	-5.92488	0	-2.31518
GO:0006605	protein targeting	-2.81938	0	-4.97702
GO:0051301	cell division	-2.64366	0	-5.05009
GO:1903047	mitotic cell cycle process	-2.97435	0	-9.02828
GO:0046719	regulation by virus of viral protein levels in host cell	-6.04943	0	-5.30842
WP4197	Immune response to tuberculosis	-6.45295	0	-3.01385
GO:0050688	regulation of defense response to virus	-5.31985	0	-3.9921
R-HSA-9679506	SARS-CoV Infections	-4.12229	0	-5.45445
R-HSA-877300	Interferon gamma signaling	-9.80947	0	-2.67328
GO:0002831	regulation of response to biotic stimulus	-9.58267	0	-2.71402
R-HSA-1640170	Cell Cycle	-2.07981	-5.01093	-3.89707
hsa05168	Herpes simplex virus 1 infection	-2.71	-2.72051	-2.33604
GO:0010638	positive regulation of organelle organization	-2.64366	-2.18533	-4.5955
GO:0006974	cellular response to DNA damage stimulus	-3.31718	-2.74003	-4.28538
GO:0006886	intracellular protein transport	-5.66336	-2.16833	-6.70021
GO:0016032	viral process	-4.67985	-2.45608	-3.88881
R-HSA-199991	Membrane Trafficking	-4.56932	-2.35302	-3.7798
GO:0034654	nucleobase-containing compound biosynthetic process	0	-2.84353	-7.25742
R-HSA-8953854	Metabolism of RNA	0	-2.57654	-16.2716
R-HSA-5696398	Nucleotide Excision Repair	0	-3.61203	-4.16131
GO:2001252	positive regulation of chromosome organization	0	-2.02699	-2.95469
R-HSA-1226099	Signaling by FGFR in disease	0	-2.82117	-3.63424
GO:0090305	nucleic acid phosphodiester bond hydrolysis	0	0	-3.06687
R-HSA-9639288	Amino acids regulate mTORC1	0	0	-3.14476
GO:0016071	mRNA metabolic process	0	0	-3.59086
GO:1903363	negative regulation of cellular protein catabolic process	0	0	-3.79098
GO:0007005	mitochondrion organization	0	0	-3.85096
GO:0071826	ribonucleoprotein complex subunit organization	0	0	-3.24126
GO:0032687	negative regulation of interferon-alpha production	0	0	-3.84111
GO:0043484	regulation of RNA splicing	0	0	-3.08014
GO:0018205	peptidyl-lysine modification	0	0	-3.87707
GO:0051881	regulation of mitochondrial membrane potential	0	0	-3.31191
GO:0000083	regulation of transcription involved in G1/S transition of mitotic cell cycle	0	0	-3.17047
GO:0055086	nucleobase-containing small molecule metabolic process	0	0	-2.98004
GO:1902532	negative regulation of intracellular signal transduction	0	0	-4.40152
GO:0006487	protein N-linked glycosylation	0	0	-4.1655
R-HSA-72165	mRNA Splicing - Minor Pathway	0	0	-5.12962
GO:0032259	methylation	0	0	-4.69204
WP5033	Genes associated with the development of rheumatoid arthritis	0	0	-4.70106
R-HSA-3700989	Transcriptional Regulation by TP53	0	0	-7.15608
